# Supplementary material for: Dynamic label-free analysis of SARS-CoV-2 infection reveals virus-induced subcellular remodeling
Source: Nat Commun. 2024 Jun 11;15:4996. doi: 10.1038/s41467-024-49260-7 (PMC11166935; doi:10.1038/s41467-024-49260-7)
Supplement: Supplementary file 25 — Source Data [file 41467_2024_49260_MOESM25_ESM.zip]

Archive with 4 entries (4 files):
- Source_Data_Figure_6.xlsx
- __MACOSX/._Source_Data_Figure_6.xlsx
- Source_Data_Figure_4.xlsx
- __MACOSX/._Source_Data_Figure_4.xlsx
