# Supplementary material for: Dynamic label-free analysis of SARS-CoV-2 infection reveals virus-induced subcellular remodeling
Source: Nat Commun. 2024 Jun 11;15:4996. doi: 10.1038/s41467-024-49260-7 (PMC11166935; doi:10.1038/s41467-024-49260-7)
Supplement: Supplementary file 25 — Source Data [file 41467_2024_49260_MOESM25_ESM.zip › Source_Data_Figure_4.xlsx]

## Sheet: NucleoliOnNucleus
0.145219	0	0.109135	0.0787021	0.103425	0.135718		0.173095	0.144706	0.218117	0.205461	0	0.193903			0.0829259	0	0.11777	0.131828	0.117159	0.127721		0.18507	0.135041	0.215931	0.0897656	0.156472	0.115602
0.107835	0.0833333	0.144777	0.146574	0.160202	0.174234		0.0867609	0.144256	0.285651	0.149244	0.203672	0			0.12263	0.105756	0.105378	0.120843	0.12018	0.127755		0.122458	0.135029	0.133829	0.18073	0.147317	0.143059
0.0206243	0.150859	0.0669275	0.121993	0.0116054	0.127877		0.115218	0.102378	0.080828	0.152824	0.209681	0.142013			0.0652488	0.156991	0.118439	0.106624	0.11468	0.0913136		0.121606	0.16072	0.136403	0.177328	0.116215	0.118823
0.104101	0.115026	0.13168	0.187445	0.164833	0.154168		0.13563	0.16562	0.13775	0.18827	0.13484	0.0744611			0.0943158	0.111331	0.135353	0.124695	0.115835	0.156688		0	0.178507	0.158022	0.0858031	0.125047	0.11709
0	0.103821	0.0724657	0.0828804	0.0941385	0.125204		0.03089	0.140368	0.154178	0.177514	0.148362	0.126715			0.138822	0	0.116732	0.344975	0.116241	0.120993		0.170181	0.162612	0.17413	0.143383	0.164467	0.112061
0.0779258	0.0542853	0.0946911	0.0899679	0.101981	0.120632		0	0.105582	0.14757	0.21761	0.0993809	0.148641			0.174784	0.162075	0.116846	0.118547	0.114899	0.140327		0.146169	0.00134108	0.171597	0.18015	0.159941	0.158308
0.0868885	0.0752033	0.12982	0.136453	0.142821	0.0620341		0.15731	0.0918713	0.168589	0.145918	0.128436	0.2047			0.0785578	0.0997126	0.111246	0.122403	0.11538	0.121513		0.129863	0.128423	0.155478	0.153188	0.16205	0.126623
0.104276	0.12268	0.0275181	0.109711	0.122776	0.0806369		0.100231	0.137688	0.184818	0.19871	0.139942	0.186183			0.112475	0.128096	0.148273	0.272251	0.112147	0.0936135		0.138523	0.169704	0.158989	0.1026	0.137159	0.104552
0.0924966	0.14158	0.151959	0.163676	0.132468	0.160697		0.130575	0.136851	0.219537	0.123682	0.129794	0			0.110548	0.0975859	0.142726	0.130689	0.13409	0.147898		0.126773	0.148431	0.0259214	0.120973	0.145816	0.142042
0.145796	0.109538	0.108569	0.169498	0.115317	0.135403		0.140847	0.0825547	0.312165	0	0.114915	0.131355			0.0836371	0	0.118204	0.119286	0.0983771	0.127998		0.0767857	0.187511	0.15323	0.151499	0.126241	0.163396
0.0802013	0.0993776	0.137475	0.135457	0.168701	0.125531		0.0115416	0.178729	0.10034	0	0	0.0662651			0.117992	0	0.127809	0.137888	0.115394	0.0855445		0.0390255	0.0158859	0.118808	0.167104	0.12082	0.114238
0.0907116	0.130603	0.128316	0.160197	0.00462193	0.175879		0.178237	0.163661	0.145504	0.190824	0.191316	0.104498			0.0619843	0.106722	0.0855448	0.117714	0.133351	0.157665		0.154858	0	0.156806	0.0885906	0.180871	0.121826
0.115143	0.115378	0.113597	0.123062	0.148386	0.15328		0.113711	0.144574	0.160354	0.184877	0.246771	0.139231			0	0.16143	0.0867043	0.127512	0.0946661	0.124405		0.10186	0.0905679	0.0662364	0.19124	0.152801	0.161631
0.114775	0.0983607	0.142553	0.0657712	0.0466619	0.0821664		0.116898	0.120111	0.150135	0.118889	0.154271	0.146506			0.083929	0.0838279	0.0800953	0.123812	0.116975	0.0911049		0.220317	0.128137	0.135237	0.154309	0.158039	0.100334
0.140585	0.0794672	0.16802	0.0400085	0.123515	0.146154		0.105653	0.143688	0.179972	0.178433	0.102115	0.164651			0.14963	0.216988	0.109909	0	0.135643	0.139017		0.147193	0.168095	0.0824613	0.124697	0.152368	0.0987654
0.0900145	0.146844	0.163068	0.154513	0.112276	0.176789		0.134388	0.161899	0.212973	0.170619	0.0914888	0.183113			0.0539957	0.0956311	0.131371	0.129002	0.0923638	0.119011		0.123054	0.180233	0.154293	0.0852809	0.144249	0
0.115504	0.0844895	0.0450797	0.136242	0.137629	0.03626		0.00773861	0.149166	0.211642	0.234025	0.152123	0.0764249			0.045689	0.00251678	0.0947508	0.104881	0.134363	0.12337		0.123217	0.165156	0.12396	0.153865	0.129045	0.141996
0.101363	0.12525	0.152676	0.0291422	0.148194	0		0.18839	0.114909	0.28644	0.174221	0.0557644	0.121454			0.0799168	0	0.0932373	0.119617	0.13956	0.121659		0.0761129	0	0.15755	0.203052	0.11979	0.110992
0.147721	0.113099	0.0502295	0.141298	0.132714	0.221566		0.0651653	0.158102	0.131741	0.186011	0.166153	0.061848			0.145357	0.166667	0.116517	0.118469	0.128028	0.129686		0.120235	0.121578	0.145078	0.211059	0.398066	0.101275
0.108093	0.0518962	0.105535	0.130079	0.26954	0.175811		0.116814	0.158781	0.153374	0.148538	0.139639	0.0764045			0	0.109023	0.0918525	0.117768	0.101309	0.123739		0	0.167802	0.187171	0.104747	0.159226	0.172165
0	0.0859578	0.0630665	0.147865	0.119662	0.141547		0.104933	0.153568	0.150304	0.0477816	0.138432	0.152363			0.0872483	0	0.112981	0.119513	0.131502	0.136697		0.162595	0.144383	0.183085	0.121188	0.134397	0.158817
0.104201	0.0362173	0.0774866	0.209004	0.14635	0.0404765		0.135983	0.120524	0.140372	0.192127	0.12324	0.118893			0	0.14125	0.122303	0.121835	0.127217	0.0981199		0.143346	0.154383	0.15266	0.154965	0.182262	0.0976699
0.11058	0.144624	0.148215	0.097851	0.113227	0.140639		0.0813264	0.0751301	0.147797	0.182909	0.053455	0.129839			0.110611	0	0.162143	0.15055	0.0870406	0.139388		0.118852	0.244563	0.16727	0.127736	0.156723	0.0892421
0.103615	0.13549	0.0817415	0.115794	0.19101	0.14859		0.125114	0.186187	0.240418	0.137546	0.246404	0.144514			0.0177425	0	0.0819119	0.120668	0.132372	0.136476		0.144992	0.16058	0.18744	0	0.0898678	0.146214
0.160949	0.121947	0.137762	0.0680649	0.13792	0.0882353		0.0651303	0.154137	0.208843	0.166692	0.308291	0.202508			0.140887	nan	0.0788043	0.0913569	0.131069	0.0835316		0.0604703	0.0408024	0.180168	0.18111	0.134617	0.123758
0.0560714	0.138925	0.092788	0.118006	0.0986641	0.0400191		0.116933	0.127394	0	0.178363	0.146952	0.0874188			0.065187	nan	0.149362	0.140311	0.0872813	0.134408		0.0414963	0.123253	0.169967	0.176078	0.120335	0.10101
0.100823	0.122374	0.142437	0.155776	0.037022	0.104746		0.143266	0.243979	0.309125	0.197407	0.121598	0.107918			0.0232894	nan	0.0901057	0.0775444	0.134133	0.146206		0.0457211	0	0.155355	0.123482	0.157153	0.185529
0.103721	0.114234	0.0817201	0.157504	0.0970667	0.088785		0.134423	0.132597	0.157832	0.169116	0.156887	0.135915			0.102089	0.0929065	0.112447	0.102591	0.120954	0.101983		0.122829	0.11841	0.029976	0.0540649	0.22417	0.163971
0.128353	0.127415	0.0938745	0.132432	0.165342	0.132002		0.110875	0.170123	0.139064	0.150053	0.160633	0.141008			0.129811	0.124865	0.270184	0.11744	0.0871953	0.0818805		0.150545	0.147353	0.151662	0.152283	0.110752	0.0992308
0.0932155	0.155875	0.146475	0.110538	0.116972	0.175394		0.139449	0.160536	0.159192	0	0.0699848	0.127758			0.129042	0.115154	0.0925899	0.0987463	0.141121	0.120014		0.217306	0.179425	0.15408	0.178815	0.089341	0.0932858
0.121416	0.110608	0.149801	0.0976672	0.105122	0.135166		0.112589	0.13378	0.154643	0	0.176791	0.123472			0.0141552	0.0700475	0.0840715	0.0739203	0.1172	0.0836104		0.145933	0.140149	0.0579268	0.111568	0.155309	0.141741
0.10503	0.126599	0.0580014	0.0963248	0.0256359	0.166407		0.0456853	0.114476	0.158271	0.185688	0.106848	0.15129			0.0989563	0.149876	0.108705	0.0799327	0.0952166	0.188446		0.12772	0.00801425	0.152361	0.121659	0.0899966	0.113835
0.100402	0.0881657	0.130387	0.076609	0.163557	0.114349		0.113542	0.166721	0.333087	0.157855	0.139912	0.20524			0.149974	0.0885264	0.108858	0.121404	0.0935897	0.233205		0.101437	0.119382	0.0555143	0.149098	0.124648	0.094686
0.0759054	0.0931472	0.0560905	0.167174	0.0899796	0.108959		0.139349	0.160044	0.179261	0.232513	0.119813	0.11329			0.0982132	0.0953347	0.157008	0.0958961	0.0768111	0.107464		0.150676	0.113258	0.145022	0.0728663	0.12221	0.0896534
0.0603747	0.0575089	0.122696	0.149728	0.0768858	0.122596		0.0904201	0.283594	0.323914	0.166544	0.0948905	0.128254			0	0.0825235	0.118193	0.127225	0.0981045	0.0819765		0	0.11285	0.120704	0.172268	0.161152	0.129371
0.00519126	0.0657137	0.0800712	0	0.0630003	0.136051		0.16375	0.137545	0.149279	0.174181	0.231284	0.132771			0.129098	0.0696729	0.0808163	0.076332	0.107926	0.160163		0.167529	0.097699	0.164353	0.173238	0.3165	0.167117
0.0218223	0.0720339	0.113174	0.0600066	0.150904	0.167509		0.120353	0.110504	0.152783	0.2064	0.346696	0.100124			0.150136	0.0900099	0.096329	0.119747	0.0993555	0.0810393		0.135854	0.140943	0.119711	0.0876274	0.143509	0.0991281
0.118138	0.129952	0.0471502	0.139377	0.0798799	0.125148		0.0927766	0.162111	0.159865	0.109318	0.140933	0.106933			0.0481914	0.14532	0.0874922	0.0575142	0.146282	0.137433		0.153747	0.137246	0.189865	0.0714439	0.100441	0.122632
0.082918	0.140112	0.0886525	0.146798	0	0.087946		0.13382	0.158762	0.152661	0.103463	0.111359	0.127497			0.0207162	0.0958683	0.174875	0.0934157	0.208013	0.0562888		0.12652	0.142796	0.152311	0.149195	0.144288	0.088741
0.0920065	0.0258456	0.161693	0.108126	0.157063	0.132571		0.0275834	0.121257	0.169641	0.140496	0.11236	0.117666			0.110387	0.104369	0.125627	0.114944	0.0775752	0.0919283		0.00572475	0.16974	0.199629	0.191673	0.121502	0
0.0707425	0.128341	0.11312	0.0713101	0.216535	0.111535		0.166277	0.111899	0.163893	0.161011	0.155169	0.204115			0.171488	0.132846	0.132182	0.158018	0.120297	0.101712		0.0155693	0.0823162	0.166615	0.173722	0.121793	0.14419
0.146643	0.130744	0.134968	0.124196	0.234929	0.128705		0.13104	0.163339	0	0.195238	0.0592869	0.0960526			0.0402464	0.113535	0.0782594	0.158632	0.0864979	0.0178415		0.0338963	0.136575	0.183544	0.124223	0.161557	0.098952
0.111575	0.128131	0.12844	0.104	0.154336	0.142052		0.088157	0.155912	0.217998	0.268519	0.11805	0.129569			0.112108	0.0862221	0.0989209	0.150986	0.0652252	0.166124		0.130369	0.00129005	0.144647	0.12419	0.325162	0.11934
0.0326825	0.0445803	0.0920625	0.0914286	0.151063	0.0891047		0.146326	0.301213	0.361605	0.177547	0.187798	0.106856			0.125225	0.148078	0.114082	0.116085	0.0871481	0.104429		0.142187	0.139108	0.165148	0.14771	0.173006	0.11495
0.122634	0.149549	0.14622	0.0841168	0.115752	0.177557		0.0406022	0.129839	0.167406	0.182347	0.204432	0.150111			0.168224	0.0736781	0.104316	0.0628874	0.0684148	0.133325		0.21381	0.195701	0.172399	0.198747	0.139286	0.163157
0.146521	0.0784628	0.162936	0.126234	0.13524	0.0868825		0.164311	0.142447	0.13579	0.191129	0.145025	0.121258			0.0932563	0.0470076	0.0990621	0.118355	0.075	0.216266		0.152417	0.176607	0.05664	0.159579	0.125475	0.102018
0.0687321	0.153794	0.0457797	0.161618	0.129185	0.0450759		0.118126	0.16243	0.152956	0.107133	0.130524	0.130863			0.153646	0.0335838	0.109266	0.0842266	0.0474471	0.197856		0.157949	0.141497	0.151208	0.119677	0.118944	0.0981703
0.0938776	0.122066	0.13694	0.122099	0.0873047	0.100848		0.0853906	0.16961	0.16025	0.0952126	0.117934	0.094429			0	0.0435081	0.260022	0.129278	0.103014	0.0860843		0.0995129	0.00581006	0.0957466	0.100413	0.159551	0.147437
0.113756	0.124137	0.0521985	0.142889	0.129511	0.16673		0.157959	0.132132	0.153257	0	0.262657	0.140088			0.11049	0.0552936	0.0592379	0.0344219	0.16058	0.116797		0.129587	0.116358	0.0502646	0.12265	0.353525	0.107598
0.106783	0.108131	0.124208	0.115044	0	0.0738111		0.0973127	0.115316	0.144985	0.217459	0.27504	0.209292			0.0830849	0.112799	0.0886057	0.102476	0.12814	0.0924623		0	0.171211	0.153479	0.150465	0.14238	0.0358861
0.00760194	0.0971986	0.0504379	0.140131	0.119034	0.152863		0	0.179559	0.035824	0.129508	0.145169	0.129964			0.108758	0.0981916	0.150051	0.136332	0.103486	0.15602		0.183953	0.121405	0.147244	0.136812	0.141924	0.10978
0.123146	0.0597604	0.110251	0.108553	0.123365	0.107703		0.186319	0.193476	0	0.196129	0.13851	0.127719			0.0731296	0.168675	0.127036	0.0647558	0.106618	0.139395		0.161393	0.174261	0.0400433	0.0937436	0.140919	0.169468
0.0852667	0.0994981	0.0836294	0.161055	0.0966841	0.129172		0.126332	0.133482	0.208672	0.253923	0.0971503	0.108044			0	0.31506	0.142065	0.106107	0.0950425	0.102527		0.141457	0.123153	0.122886	0.121441	0.120462	0.0989114
0.00652819	0.0789964	0.148899	0.0265292	0.111129	0.123641		0.0862529	0.163416	0	0.168707	0.074173	0.170701			0.0864811	0.100785	0.0995715	0.107143	0.0890716	0.143635		0.131213	0.13278	0.169828	0.140506	0.252172	0
0.0907496	0.12778	0.132464	0.173809	0.0619119	0.104086		0.161188	0.12893	0.328412	0.158178	0.195946	0.152781			0.024108	0.125502	0.0843855	0.124676	0.0991976	0.127581		0.00809539	0.145671	0.183702	0.189443	0.162703	0.193905
0.0981881	0.0909611	0.0405884	0.135505	0.164702	0		0.161328	0.144889	0.169286	0.289509	0.229683	0.124001			0.130789	0.101436	0.117276	0.153368	0.11258	0.136387		0.112807	0.168774	0.184186	0.149308	0.147517	0.175976
0.115443	0.0560763	0.117425	0.136872	0.076475	0.167693		0.0351317	0.15997	0.139255	0.223698	0.0942398	0.149056			0	0.078322	0.0878865	0	0.111817	0.13129		0.0784143	0.0542573	0.157054	0.142959	0.0982922	0.145581
0	0.133419	0.0896427	0.162505	0.0978467	0.166916		0.172576	0.14497	0.165647	0.161315	0.191511	0.191822			0.157973	0.0601972	0.103278	0.0593089	0.241187	0.0987195		0.126603	0.0894115	0.19896	0.101423	0.0354758	0
0.157016	0.119011	0.0720076	0.0601947	0.171462	0.184047		0.0881911	0.11196	0.166426	0.149889	0.119113	0.213157			0.0436285	0.0761577	0.108282	0.119022	0.0979592	0.0727444		0.148976	0.202235	0.159611	0.12301	0.135348	0.0763952
0.100117	0.110738	0.150334	0.0901121	0.133303	0.15472		0.107452	0.19241	0.14666	0	0.0855895	0.103818			0.0871421	0.0886119	0.118519	0.0405584	0.105499	0.103112		0.215153	0.0448718	0.169033	0.146084	0.11433	0.108862
0	0.139074	0.132593	0.0356098	0.118302	0.171591		0.15912	0.175705	0	0.16988	0.238898	0.0967616			0.146916	0.091033	0.107196	0.100186	0.0805659	0.125357		0.169161	0.171209	0.134071	0.159388	0.116615	0.169051
0.125039	0.0554254	0.0495303	0.0929155	0.178283	0.116184		0.188563	0.202403	0.197321	0.0634557	0.125786	0.137167			0.0121234	0.132225	0.0796134	0.0777347	0	0.200469		0.132115	0.130567	0.166743	0.0951092	0.165056	0.0978698
0.15896	0.145606	0.118031	0.117302	0.244681	0.104445		0.0313384	0.0982845	0.186152	0.197322	0.137541	0.128332			0	0.0729614	0.0710237	0.134227	0.091702	0.239709		0.123577	0.0147553	0.16662	0.111696	0.316405	0.10721
0.102683	0.0413864	0.0804467	0.1075	0.02166	0.0889148		0.185638	0.144277	0.295427	0.235609	0.146801	0.254269			0.140953	0.106853	0.096148	0.182461	0.179739	0.0858929		0.137131	0.115389	0	0.146756	0.15861	0.146808
0.0986467	0.122407	0.123724	0.120771	0.00533842	0.070607		0.0795604	0.134466	0.173864	0.181002	0.1866	0.128947			0.12886	0.130286	0.0896583	0.115873	0.116025	0.189796		0	0.151419	0.0773952	0.202236	0.0982631	0.0493159
0	0.0887911	0.149062	0.130837	0.141889	0.173373		0.105934	0.157966	0.123949	0.168944	0.0616095	0.135118			0.160555	0.106492	0.115088	0.104156	0.0549139	0.116476		0.189919	0.135093	0.153912	0.165228	0.137462	0.105375
0.115256	0.0367621	0.0831463	0.143299	0.171059	0.104814		0.159789	0.147722	0.175894	0.202229	0.183187	0.194558			0.0698582	0.142748	0.115846	0.135562	0.093571	0.0945128		0.0716981	0.193765	0.130908	0.140215	0.11455	0.167341
0.10691	0.109254	0.112869	0.103786	0.127558	0.109129		0.172145	0.129739	0.173633	0.110767	0.15766	0.174737			0.146046	0.0964169	0.245141	0.110589	0.117585	0.126344		0.157667	0.147922	0.109534	0.15234	0.117669	0.0938252
0.0198042	0.0795539	0.128939	0.149983	0.148435	0.113889		0.0609669	0.054373	0.135807	0.107077	0.0977905	0.110134			0.0864566	0.0721493	0.0584256	0.135452	0.0157096	0.0936254		0.141735	0.247726	0.132138	0.159509	0.234043	0
0.10244	0.05019	0.0500509	0.100136	0.118943	0.102071		0.177681	0.16508	0	0.1773	0.168783	0.0652229			0	0.161728	0.0914491	0.0982624	0.153425	0.128196		0.134462	0.150941	0.13012	0.0837514	0.165874	0.131098
0.361826	0.133588	0.12495	0.110754	0.172486	0.127542		0.0364346	0.17588	0.207298	0	0.262183	0.127314			0.00435775	0.0478163	0.0770925	0.166257	0.118997	0.123568		0.0482208	0.188283	0.0561161	0.126697	0.135098	0.0905119
0.187318	0.183455	0.107454	0.0825151	0.128463	0.139726		0.131491	0.215804	0.269175	0.187629	0.135111	0.12499			0.0806195	0.0824842	0.129068	0.0824338	0.087623	0.0949644		0.0538885	0.0677149	0.119658	0.147749	0.171096	0.148671
0.0773207	0.133322	0.0820312	0.157855	0.118971	0.0290621		0.162096	0.130551	0.0696613	0.184869	0.154293	0.130972			0.0812084	0.107825	0.121902	0.145578	0.092412	0.161471		0.183379	0.140984	0.135927	0.204021	0.141311	0.089345
0.0933815	0.0221267	0.153896	0.147467	0.278992	0.17535		0.131563	0.144598	0.164312	0.171696	0.137714	0.148275			0.00329011	0.0893492	0.0763592	0.0798271	0.0959582	0.0903414		0.140015	0.145748	0.17146	0.167133	0.104361	0.0998714
0.0665366	0.13634	0.123688	0.0401646	0.102718	0.0567341		0.167972	0.136809	0.172286	0.154647	0.0573248	0.310993			0.156494	0.129012	0.107216	0.120497	0.103704	0.0975892		0.129915	0.0664941	0.188688	0.109544	0.120133	0.17419
0.111448	0.111643	0.0447823	0.20333	0.120482	0.0591202		0.193888	0.151958	0.112928	0.248147	0.140865	0.14466			0.100309	0.162253	0.118554	0.116595	0.086459	0.135774		0.212113	0.176318	0.169495	0.0689942	0.0378939	0.0999141
0.127943	0.0769554	0.114786	0.136164	0.150433	0.0917266		0.10328	0.146072	0	0.169762	0.0768285	0.155463			0.145135	0.0594303	0.0898336	0.120959	0.126962	0.0871816		0.158235	0.136095	0.153191	0.151118	0.180703	0
0.1192	0.151383	0.0935008	0.156233	0.0906017	0.145676		0.113236	0.138636	0.199926	0.0993573	0.120235	0.113018			0.092004	0	0.148847	0.144449	0.0916834	0.0831795		0.127079	0.0169417	0.241286	0.158764	0.161494	0.10614
0.119144	0.0642378	0.114281	0.0926413	0.107067	0.0717477		0.165088	0.094776	0.254473	0.0936015	0.224282	0.0691503			0.134469	0.0373303	0.123094	0.038125	0.0499569	0.113787		0.144672	0.117219	0.149063	0.0845634	0.114831	0.167377
0.117026	0.130805	0.0756449	0.125403	0.019842	0.172429		0.129381	0	0.0944939	0.199945	0.0847304	0			0.129297	0.115686	0.128481	0.0732552	0.0944151	0.152286		0.125486	0.135436	0.157957	0.127789	0	0.147516
0.112394	0.127556	0.105064	0.100734	0.165686	0.112942		0.165398	0	0.159952	0.0315877	0.176638	0.128461			0.0367055	0.0816504	0.101966	0.127017	0.0621937	0.161517		0.179724	0.131475	0.133253	0.154491	0.0849903	0
0.43211	0.132396	0.105819	0.107268	0.117722	0.153846		0.16125	0.188455	0.168628	0.216835	0.277027	0.162206			0.162835	0.0427465	0.0840739	0.0925659	0.0995719	0.101751		0.101471	0.155594	0.169537	0.158282	0.136049	0.00596421
0.0398766	0.0143963	0.164353	0.130588	0.0852499	0.0706096		0.13748	0.171694	0.120555	0.16205	0.14591	0.156391			0.0981595	0.0957316	0.0747038	0.0864084	0.124233	0.165704		0.137304	0.0891678	0.177505	0.200051	0.111201	0.0475578
0.107319	0.00791738	0.106066	0.100553	0.170593	0		0.10123	0.230717	0	0.172937	0.090182	0.222252			0.00308483	0.215509	0.0798752	0.0930233	0.0855814	0.0833143		0.142791	0.163102	0.0851064	0.0968961	0	0.110924
0.116783	0.0713536	0.142467	0.0834123	0.141884	0.183049		0.161554	0.125844	0.205156	0.166197	0.117921	0.123003			0.106699	0.0651656	0.110473	0.117199	0.0584622	0.122052		0.139131	0.168152	0.149443	0.147546	0.123068	0.182747
0.15279	0.0806	0.100829	0.114022	0.134615	0.20699		0.146605	0.135164	0.297717	0.27914	0.0654705	0.156402			0.103621	0.109503	0.109474	0.133944	0.0941993	0.0938115		0.0662872	0.0729585	0.134687	0.153413	0.21917	0.110353
0.0727308	0.136201	0.0403601	0.140098	0.08687	0.171279		0.146637	0.163154	0.241003	0.184544	0.215611	0.0966952			0.0778843	0.112111	0.214706	0.112283	0.111125	0.138285		0.025426	0.076297	0.128264	0.0888749	0.163559	0.0151762
0.168861	0.167669	0.138858	0.122706	0.043877	0.187673		0.15664	0.147612	0.141419	0.149389	0.15408	0.107769			0	0.14555	0.105123	0.0718447	0.0297478	0.106627		0.139437	0.180463	0.161419	0.16604	0.129195	0.131445
0.110784	0.136144	0.131805	0.144282	0.198737	0.129558		0.101496	0.139428	0.181502	0.116573	0.18638	0.121135			0.0227079	0.0165017	0.0813882	0.0855181	0.112432	0.0871239		0.141592	0.138224	0.156821	0.117423	0.0369666	0.0665507
0.085996	0.0868421	0.148135	0.0677636	0.129574	0.130978		0.106267	0.104305	0.1322	0.156968	0.118595	0.213483			0.0564074	0.108917	0.0845815	0.143836	0.153623	0.160906		0.13071	0.173006	0.143561	0.148861	0.139143	0.155594
0.120336	0.200944	0.100775	0.0901115	0.0576827	0.14116		0.154977	0.210592	0	0.0386686	0.179243	0.18322			0.0596963	0.109372	0.131693	0.16205	0.0819367	0.08717		0.221346	0.159356	0.0861946	0.162892	0.0997153	0.0374724
0.109164	0.134299	0.106138	0	0.118443	0.0996805		0.155088	0.168866	0.207636	0.221465	0.0839002	0.178746			0.0974757	0.0900034	0.126263	0.108485	0.190403	0.109095		0.162214	0.0396308	0.120424	0.199171	0.124116	0.108911
0.115401	0.109738	0.0297209	0.148525	0.131323	0.0686131		0.174211	0.187624	0.334352	0.175151	0.173946	0.249356			0.0131579	0.126082	0.112168	0.152361	0	0.140253		0.119279	0.134115	0.135975	0.112021	0	0.17783
0.126584	0.114456	0.118995	0.135355	0.133537	0.150664		0.18305	0.15029	0.242857	0.144873	0.241087	0.118522			0.156846	0.0666518	0.102508	0.0691928	0.0289157	0.0593889		0	0.136942	0.190405	0.170578	0.206272	0.0975755
0.124687	0.0921053	0	0.0682199	0.169424	0.126986		0.110105	0.109542	0.138949	0.129028	0.150766	0.160683			0.000517464	0.0538695	0.118624	0.138386	0.0840975	0.0863712		0.216111	0.137408	0.125553	0.149261	0.166808	0
0.108666	0.126277	0.0867638	0.123569	0.134254	0.0871935		0.120787	0.159853	0.184798	0.333166	0.162637	0.0903641			0.142252	0.0868304	0.0971172	0.111731	0.11316	0.118728		0.12069	0.0586722	0.179028	0.0897001	0.151905	0.103661
0.108588	0.0978431	0.132347	0.164274	0.142578	0.11473		0.156175	0.133324	0.131188	0.18977	0.129996	0.119648			0.0740741	0.0928003	0.105188	0.104348	0.135178	0.134115		0.111387	0.147762	0.152958	0.154882	0	0.168328
0	0.133764	0.224081	0.118805	0.124121	0.103948		0.164119	0.146496	0	0.196959	0.122291	0.119554			0.0760393	0.290492	0.123523	0.153521	0.208467	0.174569		0.181943	0.176839	0.243423	0.111727	0.0834611	0.0614286
0.141146	0.109467	0.157447	0.123943	0.192866	0.104562		0.144703	0.124166	0.210156	0.0873403	0.14201	0.16693			0.123693	0.155	0.110429	0.0799838	0.0949002	0.083926		0.116728	0.417131	0.156552	0.150729	0.136954	0.139208
0.367203	0.0347368	0.139174	0.109732	0.132281	0.152125		0.173669	0.195644	0.302463	0.145576	0.159706	0.118907			0.0460979	0.137515	0.0769815	0.101253	0.116062	0.19906		0.171429	0.170078	0.167134	0.169993	0.0860793	0.0733753
0.157355	0.0205566	0.10995	0.104975	0.100575	0.0280668		0.125129	0.16917	0.266643	0.0448746	0.130435	0.175369			0.07034	0.0575893	0.107209	0.0740944	0.0960754	0.0868755		0.145577	0.0888546	0.145874	0.181315	0.122684	0.102289
0	0.136604	0.0727037	0.117647	0.133052	0.176318		0.112685	0.292135	0.129142	0.200886	0.102981	0.215197			0.0611807	0.127651	0.0926032	0.0716588	0.0668242	0.132731		0.136266	0.190775	0.186539	0.14145	0.293258	0.177626
0.0600198	0.0392633	0.124636	0.121423	0.136886	0.0688073		0.155829	0.169709	0.179137	0.174086	0.10392	0.0866845			0.15515	0.129055	0.0834225	0	0.11388	0.0824692		0.0681118	0.00347524	0.163484	0.148548	0.164819	0.0958929
0.105128	0.144367	0.133568	0.173789	0.00203553	0.132441		0.172346	0.0707991	0.0986775	0.1673	0.249308	0.232278			0.0548367	0.0699896	0.076729	0.10534	0.114234	0.114121		0.0377388	0.171875	0.0905512	0.14826	0.118936	0.15497
0.0411709	0.102728	0.14563	0.140778	0.15726	0.162034		0.139235	0.159868	0.000678887	0.108671	0.1571	0.162437			0.146025	0.124314	0.114901	0.137421	0.0542299	0.160545		0.16603	0.175637	0.135485	0.11411	0	0.135488
0.0698915	0.148184	0.131277	0.130267	0.0707005	0.139038		0.181328	0.150066	0.202742	0.252083	0.139669	0.088015			0.00372671	0.0964496	0.110132	0.169952	0.113794	0.193985		0.137695	0.138319	0.150348	0.142794	0.137767	0
0.138079	0.159824	0.141713	0.134999	0.0726175	0.0569941		0.0948207	0.149134	0.268786	0.220122	0.139427	0.112997			0.0722728	0.0810364	0.343207	0.052377	0.107692	0.101667		0.223294	0.0526376	0.102114	0.114007	0.104068	0.132259
0.0556705	0.140638	0.108421	0.0896337	0.0760279	0.12434		0.133945	0.111982	0	0.214086	0.140274	0.130655			0.0714014	0.188511	0.119618	0.127408	0.0936546	0.0424874		0.164622	0	0.158453	0.157217	0.121637	0.153505
0.10448	0.107909	0.104574	0.040479	0.185891	0.114562		0.159195	0.211887	0.237455	0.162381	0.162052	0.138047			0.130825	0.102983	0.0765274	0.131602	0.0482902	0.113896		0.141765	0.124292	0.110184	0.167313	0.187752	0.098047
0.103687	0.133051	0.138654	0	0.079465	0.12544		0.161681	0.186952	0.133588	0.160577	0.150735	0.112139			0.0361586	0.0965286	0.105757	0.0814196	0.10885	0.134664		0.129267	0.139661	0.139509	0.173277	0.159974	0.173416
0.12583	0.0744986	0.139148	0.166741	0.0704204	0.0778433		0.0769231	0.26835	0.187796	0.0851852	0.117255	0.147487			0.0972797	0.16073	0.105955	0.0985114	0.161211	0.0553721		0.105722	0.134288	0.106868	0.113447	0	0.0983853
0.118641	0.126928	0.13866	0.138723	0.154383	0.15976		0.188084	0.141028	0.120135	0.151409	0.112166	0.267797			0.0937896	0.0181159	0.103365	0.117769	0.0957194	0.109611		0.181376	0.0670968	0.123252	0.12087	0.138251	0.13018
0.125899	0.171546	0.147502	0.0599032	0.0247066	0.163563		0.109601	0.0929191	0.0442829	0.231061	0.0829918	0.0965274			0.121001	0.109963	0.155125	0.0831181	0.126993	0.116385		0.108826	0.0650238	0.173615	0.154832	0.122238	0.206839
0.106886	0.128129	0.11771	0.130715	0.0994601	0.151338		0.10569	0.157124	0.208059	0.16208	0.282455	0.0844063			0.154824	0.109482	0.0700286	0.134472	0.0114537	0.094226		0.152961	0.175207	0.169725	0.116173	0.116692	0.128003
0.0358449	0.0448398	0.0953757	0.169656	0.147534	0.221517		0.160422	0.15423	0.23741	0.0865165	0.13429	0.219538			0.0382521	0.0890997	0.132989	0.112627	0.0835172	0.127352		0.128154	0.17241	0.15612	0.148441	0.172585	0.0536411
0.129854	0.106239	0.0990707	0.0962651	0.032581	0.125946		0.154409	0.143788	0	0.215991	0.138086	0.153874			0.0293459	0.127517	0.0621442	0.100306	0.1069	0.133333		0.0601389	0.0662784	0.191093	0.115425	0.161386	0.111189
0.105443	0.0880753	0.100634	0.133178	0.0184615	0.138987		0.110199	0.136037	0.256793	0.224382	0.165968	0.0933661			0.145154	0.167149	0.0962105	0.142404	0.0426036	0.148585		0.135491	0.209832	0.137482	0.168649	0	0.0997547
0	0.120853	0.150689	0.0348123	0.181022	0.158976		0.191216	0.225479	0.152579	0.189786	0.144036	0.141242			0	0.0696905	0.0736422	0.113691	0.0492788	0		0.0713679	0.163734	0.190435	0.190067	0	0.183774
0.127058	0	0.12143	0.105235	0.126027	0.0618733		0.115297	0.164453	0.20154	0.0927205	0.229016	0.128237			0.14687	0.0677507	0.118574	0.0673946	0.0618127	0.0936119		0.17324	0.31982	0.181362	0.169184	0.141971	0.132247
0.103254	0.119457	0.128826	0.109719	0.148438	0.112539		0.100626	0.264063	0.138643	0.158131	0.146996	0.163783			0.053767	0.0566075	0.150585	0.0765577	0.071121	0.12568		0.127692	0.0130222	0.129453	0.131717	0.113638	0.099115
0.11467	0.0991673	0.129256	0.03836	0.152405	0.157182		0.171699	0.148463	0.0723061	0.0410402	0.131291	0			0.119015	0.0901266	0.0806005	0.0864057	0.109208	0.0749317		0.149017	0.164425	0.147535	0.0944518	0.110016	0.0925926
0.195122	0.159217	0.10707	0.161679	0.0960881	0.0960497		0.150568	0.126274	0.214468	0.15393	0.172414	0.0296296			0.168745	0.315501	0.0897118	0.0405012	0.133641	0.132473		0.150544	0	0.118992	0.152084	0.142817	0.178059
0.0956857	0.129749	0.156803	0.161595	0.10593	0.143592		0.0401519	0.149557	0.0772358	0.235188	0.290089	0.10865			0	0	0.0851321	0.0945258	0.124864	0.131031		0.13226	0.173499	0.165625	0.108273	0.161999	0.119542
0.0838519	0.127043	0.141183	0.12246	0.153022	0.124357		0	0.156541	0.268263	0.158843	0.136989	0.157338			0.097086	0.0954469	0.101867	0.141244	0.0393854	0.164891		0.211255	0.0669417	0.227081	0.13749	0.144859	0.0771144
0.0195312	0.109319	0.171803	0.136762	0.0997459	0.114827		0.187289	0.146563	0.161866	0.124033	0.149511	0.324028			0.108048	0.135811	0.108866	0.138126	0.119191	0.0495283		0.120804	0	0.125369	0.129776	0.125221	0.100624
0.16357	0.149837	0.126447	0.058908	0.138077	0.0935805		0.114607	0.1629	0.226058	0.177708	0.132005	0.116679			0.0174284	0.11438	0.287338	0.0802322	0.0922044	0.109281		0.126625	0.139815	0.173426	0.164718	0.111177	0.103337
0.108238	0.141522	0.114913	0.0472747	0.0246206	0.145638		0.121808	0.0947417	0.155658	0.206886	0.173104	0.153499			0.0751937	0.0790479	0	0.134008	0.0826931	0.0296512		0.174817	0.139768	0.14179	0.192189	0.137702	0.125046
0.141545	0.0939094	0.156328	0.0941103	0.165433	0.06664		0.151404	0.208566	0.0552288	0.182541	0.157544	0.514563			0.012004	0.105785	0.086351	0.0717884	0.101601	0.131387		0.129189	0.140165	0.140449	0.168124	0.162422	0.178358
0.104996	0.0127993	0.0492404	0.0121237	0.0773448	0.170099		0.152396	0.131965	0.231589	0.155621	0.160808	0.167121			0.0436519	0.105787	0.0228102	0.0826496	0.155489	0.0475651		0.18018	0.130359	0.128038	0.135341	0.142696	0.0964134
0.130986	0.110884	0.111751	0.230721	0.104987	0.0537525		0.17807	0.251854	0.0713786	0.157427	0.153333	0.166107			0.0979773	0.0858098	0.144031	0.0753924	0.109091	0.0751017		0.137026	0.167576	0.154816	0.109407	0.119979	0.114767
0.113152	0.0512174	0.14279	0.143356	0.0808046	0.132726		0.037594	0.156837	0	0.0732833	0.407572	0.122278			0.145486	0.140171	0.0948237	0.118865	0.100847	0.118591		0.0654238	0.18524	0.124104	0.148629	0.11216	0.137633
0.11432	0.0932789	0.160482	0.0728372	0.152062	0.162039		0.185747	0.147145	0.219771	0.24031	0.272297	0.146569			0	0.110833	0.0989251	0.0605761	0.10593	0.122177		0.110376	0.323209	0.156817	0.10655	0.152412	0.0256211
0	0.0400222	0.131122	0.114685	0.128411	0.0863615		0.105786	0.16255	0.170228	0.16226	0.153505	0.117922			0.111058	0.0963803	0.127843	0.0785949	0.0864078	0.148398		0.0259354	0.0268174	0.212584	0.136625	0.161087	0.13246
0.133719	0.0995816	0.164593	0.140721	0.134215	0.116913		0.140404	0.149574	0.232079	0.150797	0.15019	0			0.0731315	0.103168	0.0717571	0.139317	0.1563	0.11376		0.155317	0.18276	0.13689	0.123748	0	0.0886606
0.154135	0.131145	0.123079	0.145581	0.155588	0.101275		0.157941	0.160307	0.150787	0.152226	0.189471	0.134742			0.0706048	0.0172246	0.0967742	0.088344	0.109355	0.193015		0.134971	0.125191	0.188867	0.158824	0.144931	0.103076
0.105121	0.17758	0.179405	0.169481	0.0180798	0.141233		0.144336	0.0484954	0.0491356	0.25	0.164845	0.12643			0.151207	0.107047	0.134497	0.12293	0.0524662	0.075417		0.218529	0.174534	0.140906	0.209227	0.123235	0.0792649
0.124022	0.144862	0.130341	0.083619	0.101557	0.0914962		0.0998502	0.208042	0.224831	0.284612	0.132734	0.157853			0.0235058	0.093528	0.0543277	0.0933862	0.0919895	0		0.151187	0.124664	0.21943	0.168371	0.0939516	0.165736
0.172322	0.139193	0.108839	0.105244	0.172112	0.110507		0	0.154148	0.0861872	0.186373	0.248584	0.0765172			0.0689579	0.180549	0.117832	0.154254	0.0949221	0.0707531		0.111364	0.155736	0.135386	0.143634	0.147454	0.101512
0.0471348	0.112337	0.141988	0.126197	0.0383941	0.177698		0.165374	0.226082	0	0.173274	0.279666	0.101007			0.140147	0.0757964	0.17653	0.0877296	0.107658	0.119691		0.22392	0.155295	0.154527	0.190574	0.154759	0.112957
0.10721	0.130146	0.136066	0.145373	0.0412225	0.153615		0.120788	0.142248	0.224841	0.207472	0.124448	0.280788			0.0192837	0.0886553	0.157269	0.061293	0.171892	0.137202		0.147464	0.109	0.100614	0.145324	0.142909	0
0.0494048	0.14559	0.160641	0.107854	0.134885	0.197003		0.12237	0.123375	0.169708	0.0331971	0.155463	0.0555556			0.0971856	0.0996735	0.157182	0.07414	0.0333004	0.0919599		0.116963	0	0.122545	0.136724	0.132203	0.0938768
0.197694	0.0538105	0.213972	0.174633	0.118993	0.151415		0.157843	0.153866	0.222409	0.242285	0.139319	0.149038			0	0.0419048	0.103724	0.0675589	0.115359	0.148682		0.171591	0.115712	0.160946	0.149001	0.0838914	0.135857
0.143361	0	0.136554	0.104792	0.157978	0.117966		0.148427	0.157742	0.143589	0.170971	0.145325	0.149655			0.084166	0.0797322	0.133105	0.050738	0.118032	0.222711		0.130825	0.148685	0.192387	0.124915	0.167452	0.0296226
0.105785	0.0999312	0.0608931	0.117063	0.127519	0.124878		0.132407	0.139825	0.0162359	0.143706	0.194393	0.14801			0.0732424	0.353698	0.0886583	0.0775029	0.0997004	0.0502245		0.170377	0.137962	0.137379	0.165957	0.157483	0.135727
0.143318	0.0996648	0.0840108	0.099987	0.150283	0.0783057		0	0.16422	0.209537	0.155332	0.142521	0.0906801			0.0999811	0.171554	0.0916213	0.134844	0.0735169	0.0905324		0.136587	0.123591	0.170684	0.185995	0.14895	0.106153
0.111222	0.0799941	0.15504	0.126227	0.074036	0.136543		0.170603	0.0818249	0.243697	0.331952	0.126485	0.12901			0	0.125864	0.119984	0.105953	0.0996973	0.0370585		0.0723517	0.175211	0.15416	0.170987	0.149716	0.221691
0.126619	0.0852042	0.185014	0.113739	0.144244	0.0902888		0.125762	0.196052	0	0.176345	0.409239	0			0.0313554	0.119253	0.0991661	0.0583021	0.171951	0.152651		0.146383	0.170451	0.143486	0.205338	0.109691	0.0840595
0.11955	0.112413	0.100562	0.143304	0.154491	0.159255		0.109576	0.173187	0.168491	0.160107	0.308405	0.131043			0.104116	0.0978593	0.109674	0.0679818	0.283232	0.0940868		0.0489546	0.249334	0.134335	0.0888521	0.152092	0.167725
0	0.131335	0.105427	0.114575	0.122141	0.150309		0.154638	0.228912	0.210858	0.154066	0.143629	0.184058			0.0322152	0.0537418	0.119859	0.153145	0.114806	0.0799814		0.174695	0.217477	0.118173	0.150784	0.161096	0.0980468
0	0.181671	0.115347	0.101505	0.168536	0.149129		0.151651	0.186034	0.131564	0.233344	0.146639	0.104328			0.100579	0.129649	0.232235	0.125971	0	0.107474		0.122082	0.0295664	0.17259	0.122078	0.102394	0.0666125
0.141472	0.133522	0.156486	0.0548507	0.0117447	0.062345		0.219042	0.14439	0.0562386	0.0226744	0.179887	0.0703851			0.158146	0.112055	0	0.0838195	0.0672837	0.126533		0.213274	0.197491	0.117081	0.145372	0.143306	0.121527
0.150201	0.119708	0.112721	0.138625	0.0385702	0.120871		0.0812357	0.140343	0.193056	0.23308	0.15653	0.130149			0.0469051	0.0890756	0.0946286	0.0398466	0.141544	0.159927		0.149588	0	0.178046	0.124374	0.0265599	0.181696
0.0603026	0.115149	0.0445329	0.0108401	0.0997351	0.104307		0.12668	0.154162	0.14776	0.158006	0.0676203	0.0966057			0.0133923	0.189466	0.158503	0.08533	0.110399	0.14478		0.13961	0	0.140762	0.166019	0.150595	0.132976
0.22879	0.139245	0.11461	0.09392	0.0640459	0.114799		0.198976	0.140103	0.221707	0.133784	0.362059	0.134999			0.112943	0.108064	0.0484709	0.121299	0.130575	0.186888		0.225719	0.146667	0.191612	0.145873	0.153134	0
0.117451	0.144685	0.122032	0.110137	0.165667	0.169355		0.189491	0.168476	0.171219	0.14805	0.240373	0.106778			0.0646123	0.111492	0.119705	0.0562339	0.0793844	0		0.128082	0.192631	0.15123	0.174246	0.114832	0.0783526
0.0307722	0.0764786	0.197495	0.165426	0.123513	0.173292		0.116569	0.105563	0.217547	0.142523	0.136554	0.116486			0.0241746	0.0648052	0.0456115	0.0327849	0.0804976	0.0817757		0.0648405	0.0854592	0.147444	0.106859	0.15994	0.137759
0.100296	0.0115646	0.161082	0.123283	0.145337	0.0591829		0.0909091	0.181682	0.125267	0.136737	0.161536	0.187647			0.1745	0.130132	0.136828	0.136098	0.0919993	0.144532		0.184057	0.0969582	0.0846708	0	0.137785	0.0971952
0.0236605	0.0813727	0.14663	0.0704009	0.0850434	0.120039		0.161039	0.160806	0.0224294	0.1453	0.117633	0.135866			0.173258	0.17959	0.11829	0.101078	0.109543	0.164829		0.11452	0.150324	0.119615	0.144061	0	0.0835062
0.0860312	0.111289	0.130918	0.116137	0.0542212	0.118517		0.144856	0.269969	0.188423	0.22262	0.144953	0			0.167176	0.0714424	0.128419	0.112057	0.0861681	0.0871315		0.164057	0.15739	0.167572	0.138924	0.139472	0.173581
0.135318	0.113205	0.0961376	0.243902	0.133559	0.108172		0.175769	0.196519	0.233886	0.154816	0.167961	0.165561			0.0822112	0.122195	0.103066	0.0961267	0.114329	0.136256		0.137417	0.113379	0.184103	0.126318	0.115124	0.1022
0.127054	0.0498517	0.159886	0.0942869	0.165157	0.0877723		0.164557	0.138359	0.26071	0.234997	0.157336	0.202029			0.0742264	0.090496	0.110164	0.151792	0	0.124069		0.0337	0	0.133682	0.141002	0.123158	0
0.111145	0.119992	0.14504	0.145066	0.0645643	0.0823755		0.145014	0.15811	0.151977	0.0431389	0.0341997	0.121594			0.0917556	0.105695	0.228117	0.0786171	0.0934485	0.0493186		0.136219	0.144607	0.191243	0.162675	0.0941463	0.0742779
0.123447	0.135054	0.0486936	0.161924	0.141075	0.10464		0.198733	0.153903	0.209087	0.232014	0.304757	0.0664532			0.1021	0.0605742	0.0779653	0.0627629	0.123984	0.0968935		0.0652983	0.139826	0.126746	0.154776	0.130936	0.149467
0.143202	0.156222	0.11668	0.0571081	0.0350404	0.139352		0.182197	0.136576	0.136116	0.167023	0.244421	0.153759			0.0400994	0.219851	0.138136	0.066078	0.046307	0.0695562		0.158702	0.141962	0.172308	0.106245	0.159107	0.150976
0.111356	0.13155	0.0493716	0.178638	0.137387	0.129433		0.12521	0.16377	0.106736	0.138542	0.149695	0.182992			0.117754	0.375113	0.110691	0.0842378	0.0956744	0.147522		0.118463	0.206022	0.122083	0.171833	0.148462	0.133495
0.111828	0.1315	0.118884	0.102396	0.153233	0.167762		0.0967691	0.0728036	0.213143	0.147275	0.104062	0.0983659			0.109915	0.120242	0.0942421	0.0413318	0.186798	0.090044		0.19026	0.204295	0.11753	0.140642	0.13902	0.0622608
0.0802935	0.122154	0.100613	0.129312	0.12081	0.187585		0.170433	0.197015	0.116951	0.135538	0.146494	0.157783			0.0218115	0.0183051	0.101661	0.0899054	0.180973	0.108884		0.156152	0.178333	0.19475	0.13587	0.0761176	0.140454
0.122449	0.131288	0.00932467	0.129586	0.135078	0.123502		0.151181	0.168196	0.29011	0.239746	0.15963	0.11659			0.160099	0.117897	0.0836957	0.135444	0.105764	0.155142		0.135311	0.0277145	0.164279	0.136581	0.126194	0.101075
0.145396	0	0.105787	0.161094	0.108322	0.150538		0.130771	0.233115	0.179682	0.144904	0.146015	0.113192			0.10212	0.0422866	0.111613	0.158044	0.106578	0.160728		0.215611	0.220213	0.0688722	0.128573	0.181292	0.0929311
0.11857	0.122226	0.0788472	0.0723357	0.131948	0.13304		0.173969	0.162872	0.19561	0.0965755	0.110753	0.131057			0.0803055	0.12037	0.095265	0.109722	0.141143	0.169658		0.116297	0.1375	0.179702	0.164972	0.107243	0.12869
0.1044	0.0558591	0.0901444	0.110302	0.151393	0.0918176		0.261099	0.122932	0.13182	0.247433	0.319304	0			0.0735258	0.0875664	0.107424	0.0930532	0.104413	0.109662		0.1	0.165371	0.140054	0.0989914	0.158012	0.0956938
0.106424	0.109786	0.120279	0.0208993	0.150371	0.193127		0.184127	0.146358	0.110273	0.0426045	0.15861	0.166742			0.122919	0.129404	0.397388	0.209412	0.147826	0.099277		0.172752	0.149287	0.248371	0.160768	0.139916	0.0242558
0.0330529	0.114437	0.160424	0.103674	0.0892692	0.13815		0.158262	0.161699	0.206751	0.21675	0.10248	0.229313			0.0272109	0.165381	0	0.0448196	0.0649424	0.0871813		0.131882	0.119903	0.139802	0.147226	0.0633884	0.154422
0.109054	0.121951	0.0492622	0.154795	0.0103714	0.119429		0.127871	0.134693	0.130064	0.15646	0.143393	0.118977			0	0.0961088	0.0885784	0.0959454	0.0878002	0.140919		0.15904	0.156826	0.136136	0.254206	0.0765818	0.146988
0.133189	0.118116	0.0924456	0.13998	0.143385	0.171789		0.10703	0.182749	0.348926	0.145882	0.142745	0.039501			0	0.129001	0.143658	0.135281	0.1084	0.129288		0.124882	0.1732	0.135929	0	0.144325	0.132683
0.0927528	0.0841294	0.0976187	0.00682514	0.0495618	0.14964		0	0.0747878	0.183998	0.142425	0.157512	0.161924			0.132724	0.117211	0.0763359	0.1321	0.0748057	0.139947		0.0390488	0	0.107081	0.137196	0.114144	0.0547825
0.138075	0.116828	0.0828207	0.0984494	0.185448	0.0566823		0.169772	0.158594	0.249803	0.055779	0.355941	0.181501			0.155242	0.0980467	0.115598	0.0684831	0.0966296	0.128563		0.121296	0	0.189145	0.14545	0.158063	0.0866196
0.14214	0.149548	0.108146	0.0656441	0.113093	0.117702		0.147169	0.204377	0.11517	0.145498	0.253829	0.133991			0.120908	0.111298	0.0686528	0.140314	0.14477	0.0881109		0.0555117	0.138121	0.182658	0.130947	0.161856	0.0974592
0.13667	0.101093	0.0940919	0.102985	0.0923048	0.104743		0.118551	0.23382	0.12185	0.188513	0.142409	0.171509			0.154461	0.0264766	0.118216	0.136094	0.0336521	0.142943		0.150967	0.159026	0.153859	0.165448	0.193622	0.141617
0.111378	0.136327	0.148088	0.10266	0.125566	0.0757914		0.191489	0.167432	0.206772	0.254244	0.100947	0.0871008			0.0810592	0.102736	0.122953	0.078961	0.0924586	0.0704174		0.148851	0.190869	0.14331	0.162296	0.142828	0.118762
0.108918	0.149126	0.143601	0.12963	0.046723	0.148553		0	0.135261	0.131501	0.163605	0.157025	0.113171			0.116608	0.176543	0.0967519	0.10149	0.142064	0.112035		0.15616	0.203318	0.19368	0.141098	0.0324123	0.0994634
0.00527241	0.10761	0.0688448	0.109674	0.209004	0.162505		0.117831	0.152604	0.361804	0.26484	0.134269	0			0.141942	0.173276	0.135324	0.108921	0.0945385	0.196782		0.195249	0.0847193	0.149057	0.18512	0.0977288	0.148021
0.0586222	0.134473	0.0891168	0.152378	0.0619682	0.079831		0.175529	0.156025	0.18938	0.0393987	0.151338	0.144374			0.117123	0.164643	0.135111	0.100714	0	0.0776064		0.133536	0.206271	0.125298	0.189918	0.107371	0
0.176827	0.111926	0.0978793	0.0464183	0.166443	0.12915		0.160173	0.13573	0.242534	0.222351	0.177276	0.141973			0	0.0783669	0.0554881	0.0648069	0.150755	0.152463		0	0.148539	0.121282	0.125444	0.134873	0.149901
0.139583	0.169665	0.068553	0.125137	0.0740489	0.109181		0.117808	0.15929	0.131498	0.0743134	0.165641	0.0952174			0.065555	0.0860717	0.083134	0.173552	0.0896394	0.0831588		0.100523	0	0.114881	0.119676	0.154828	0.13446
0.108867	0.0480874	0.0881866	0.134661	0.113961	0.156579		0.0878014	0.173108	0.0924557	0.156524	0.330149	0.23722			0.139174	0.099635	0.0796888	0.0560249	0.0930018	0.100214		0.139005	0.0208955	0.168781	0.162072	0	0.0651569
0.0893971	0.109861	0.107814	0.124066	0.163274	0.0894477		0.168683	0.0649536	0.204044	0.148495	0.147251	0.213575			0.127645	0.161854	0.142383	0.060516	0.0995411	0.061014		0.119746	0.196643	0.04224	0.171494	0.115636	0.101616
0.0820787	0.0369375	0.147278	0.0463297	0.159976	0.135648		0.144454	0.223922	0.130805	0.140188	0.0939535	0.142534			0.0427732	0.0755748	0.119055	0.0440618	0.128261	0.161519		0.170003	0.152356	0.183372	0.142788	0.040412	0.0915179
0.128789	0.0496602	0.0221225	0.155509	0	0.133093		0.113472	0.258348	0.297143	0.106992	0.15393	0.00500501			0.107551	0.41978	0.0939547	0.0930777	0.103164	0.10388		0.120826	0.13907	0.143769	0.179545	0.141533	0.106624
0.0881725	0.0628157	0.0798092	0.137343	0.139734	0.105497		0.149129	0.190939	0.188363	0.176921	0.141205	0.150012			0.11483	0	0.0823212	0.174381	0.0803112	0.0579838		0.173315	0.150293	0.176348	0	0	0.105632
0.108476	0.100202	0.0854787	0.137875	0.110262	0		0.231766	0.0984816	0.221419	0.126744	0.149753	0.145424			0.0831435	0.129684	0.0998117	0.117706	0.135986	0.156644		0.13057	0.12922	0.14681	0.169606	0.0804219	0.00377953
0.0942824	0.0883829	0.0568911	0.103385	0	0.188134		0.148086	0.189484	0.132881	0.156441	0.138318	0.16724			0.127513	0.0876812	0.109244	0.0855308	0.103062	0.066758		0.056286	0.164691	0.138702	0.0056366	0.113807	0.141814
0.140244	0.0313079	0.0931499	0.159318	0.196001	0.196242		0	0.159574	0.0997136	0.184954	0.156478	0.142694			0.109711	0.0479858	0.395102	0.167018	0.0722418	0.164899		0.136292	0.153316	0.112795	0.120837	0.124132	0.140993
0.145845	0.122135	0.127069	0.115921	0.149922	0.201967		0.105587	0.143951	0.214512	0.236579	0.4034	0.207992			0.105665	0.123781	0.116619	0.116775	0.0994094	0.108515		0.0702604	0.0955567	0.111945	0.161663	0.150515	0.132917
0.140633	0.0667011	0.155678	0.111079	0.0852004	0.155448		0.167319	0.169508	0.127587	0	0.137935	0.177017			0.14347	0.0524456	0.100149	0.0647624	0.144152	0.137746		0.163286	0	0.169721	0.153905	0.112727	0.1388
0.12432	0.0785714	0.0554797	0.100956	0.0352519	0.183728		0.136754	0.177672	0.226027	0.203585	0	0.146839			0.139803	0.108413	0.0712098	0.100514	0.0379061	0.133823		0.144392	0.143591	0.14704	0.0953039	0.162234	0.0963303
0.187829	0.0529182	0.0858905	0.0944367	0.163776	0.130675		0.126224	0.0564202	0.202153	0.16013	0.0638298	0.179258			0.125183	0.0903422	0.0876444	0.118748	0.0971654	0.142498		0.159079	0.165066	0.139009	0.141702	0.141833	0.128732
0.112463	0.0171289	0.104894	0.114276	0.0660081	0.135807		0.135963	0.216852	0.206571	0.136452	0.112308	0.104988			0.0949799	0.226385	0.11045	0.076075	0.0997144	0.130007		0.221647	0.155234	0.185317	0.137238	0.122639	0.141033
0.132551	0.118926	0.0694637	0.11724	0.0177654	0.244412		0.105325	0.25061	0.135066	0.149022	0.13622	0.138812			0.110204	0.135308	0.0729002	0.110404	0.126753	0.169145		0.118434	0.12358	0.135442	0.179174	0.115187	0.104714
0.0115577	0.130902	0.0713669	0.100159	0.160565	0.100248		0.145261	0.223668	0.110695	0.144005	0.265847	0.150131			0.0503145	0.125938	0.111055	0.0273784	0.196043	0.185999		0	0.111801	0.143719	0.119155	0.107978	0.119866
0.0902707	0.0385033	0.0851327	0.150913	0.173443	0.126289		0.0652659	0.115903	0.229743	0.169639	0.0803123	0.191104			0.139669	0.0965314	0.135947	0.134906	0.0724346	0.167818		0.180833	0.173794	0.125	0.160908	0.157533	0.14095
0.111304	0.122556	0.152741	0.0292398	0.156835	0.16081		0.10188	0.17475	0.156656	0.173472	0	0.154368			0.0125668	0.149591	0.101389	0.111111	0.143445	0.0944665		0.111591	0.144673	0.0934933	0	0.121194	0.136669
0.148681	0.12328	0.0255622	0.189978	0.116664	0.122928		0.0251623	0.147714	0.248626	0.14409	0.20274	0.194322			0.077051	0.0844704	0.0789755	0.137628	0.104133	0.0860473		0.0947101	0.158033	0.199174	0.130977	0.174782	0.119528
0.113355	0.0729717	0.129451	0.124717	0.115155	0.176262		0.165935	0.151029	0.182309	0.171569	0.147585	0.191014			0.0270013	0.142925	0	0.10093	0.116292	0.17843		0.15852	0.079414	0.0651611	0.0694205	0.113313	0.106048
0.118339	0.0893533	0.0764664	0.0881552	0.0218443	0.115483		0.151993	0.173623	0.215639	0.218957	0	0.167549			0.0355765	0.116562	0.0872142	0.0854138	0.118661	0.0214661		0.128349	0.20488	0.1821	0.145206	0.152837	0.098535
0.101104	0.0209641	0.054095	0.0846837	0.192953	0.0178082		0.124962	0.150553	0.124545	0.0738881	0.0265487	0.156256			0.123714	0.0941088	0.136662	0.0491029	0.104678	0.0755837		0.161295	0.145812	0.149383	0.158076	0.157792	0.129136
0.143559	0.112078	0.0930425	0.0615028	0.072201	0.118964		0.00969775	0	0.102378	0.22387	0.136878	0.146471			0.0988617	0.227986	0.100545	0.080213	0.079564	0.0536977		0.133843	0.161241	0.178351	0.13468	0.144518	0.201651
0.0457548	0.0603448	0.0927212	0.0398509	0.113721	0.142317		0.119461	0	0.226597	0.135072	0.119707	0.143595			0.1061	0.161257	0.107679	0.0721206	0.210543	0.0486867		0.102938	0.159822	0.152015	0.125	0.115481	0.113339
0.174644	0.0733823	0.119851	0	0.1366	0.138009		0.149294	0.227842	0.154438	0.116342	0.126633	0.113913			0.0764851	0.200676	0.0856031	0.115793	0.100664	0.0976921		0.123855	0.143418	0.122065	0.237583	0.2037	0
0.120425	0.108541	0.0323461	0.0543947	0	0.171224		0.0191837	0.2859	0.276353	0.145402	0.217414	0.117066			0.116196	0.069491	0.0576208	0.154445	0.149697	0.0972911		0.0786721	0.158432	0.132512	0.160874	0.153562	0.141284
0.125549	0.134336	0.123082	0.143286	0.157286	0.190426		0.159061	0.189779	0.183438	0.0356021	0	0.111111			0.0617433	0.0686907	0.0776205	0.119175	0.114781	0.0704989		0.148258	0.150093	0.103313	0.160944	0.174091	0.139372
0.122373	0.084381	0.15616	0.144401	0.133908	0.0540106		0.0858676	0.134415	0.178401	0.197406	0.113176	0.11027			0.0722566	0.0971377	0.106871	0.0811868	0.156981	0.174422		0.15574	0	0.170389	0.136996	0.173634	0.138054
0.116727	0.0773329	0.0546089	0	0.166643	0.0729799		0.158341	0.158976	0.123622	0.16	0.138869	0.179208			0.0865065	0.0333502	0.110443	0.19589	0.0884762	0.11566		0.157203	0.150205	0.2215	0.143468	0.138435	0.0925812
0.138509	0.0218288	0.102955	0.0480712	0	0.100581		0.00741264	0.148957	0.112377	0.157958	0.0258165	0.114466			0.126382	0.10442	0.14449	0.120394	0.0397149	0.107383		0.229027	0.144977	0.1534	0.137342	0.144809	0.239636
0.109139	0.14863	0.0752889	0.160836	0.138846	0.0754374		0.0499629	0.146114	0	0.194688	0.112194	0.125689			0.132804	0.353423	0.0907948	0.0654809	0.0950699	0.0759036		0.123032	0.117047	0.166512	0.125334	0.153897	0.100402
0.109595	0.0856241	0.135802	0.120208	0.114005	0.142754		0.143424	0.164109	0.221601	0.170152	0.124508	0.142364			0.00859993	0.155888	0.109627	0.104928	0.0977527	0.0691552		0.175131	0.0891481	0.140746	0.172103	0.0955591	0.121132
0.101021	0.0960088	0.117906	0.0979541	0.290261	0.0355921		0.139445	0.150376	0.126185	0.187795	0.19959	0.130587			0.119164	0.086831	0	0.116145	0	0.142876		0.0842405	0.130987	0.125341	0.160431	0.143458	0.132824
0.0951517	0.0581771	0	0.0790714	0.148589	0.111543		0.152234	0.231951	0.214076	0.131134	0	0.118626			0.122668	0.109927	0.106946	0.0988512	0.131728	0.0695869		0.120957	0.208706	0.129562	0.142364	0.111167	0.122689
0.0588091	0.134918	0.150147	0.0423683	0.0800308	0.117231		0.142803	0.266539	0.200603	0.118269	0.152225	0.201906			0.0838251	0	0.0910845	0.0937556	0.205363	0.0376481		0.168749	0.142445	0.11627	0.175849	0.14205	0
0.0109223	0.0803485	0.123061	0.135717	0.0276083	0.109646		0.101488	0.158361	0	0.142937	0.0272788	0.136818			0.0685858	0.101884	0.14628	0.0694864	0.101208	0.26362		0.155652	0.155926	0.197924	0.151735	0.176384	0.143627
0.0876978	0.0701102	0.05766	0.137633	0.166754	0		0.134018	0.126526	0.189706	0.0238443	0.127182	0.111857			0.0543204	0.0685779	0.0745342	0.104945	0.117288	0.0915615		0.148791	0.0658489	0.0632593	0.125988	0.137845	0.147274
0.138199	0.0343252	0.0785831	0.140043	0.0553936	0.152471		0.124221	0.162943	0.141724	0.187424	0.108787	0.161252			0.037216	0.0994054	0.0753496	0.13223	0.104082	0.167001		0.117116	0.18135	0.187925	0.014798	0.159392	0.128969
0.128012	0.150972	0.0996827	0.113549	0.0289926	0.214416		0.107374	0.142035	0.109622	0.146188	0.313664	0.137776			0.101495	0.116941	0.124749	0.0534065	0.107461	0.141575		0.0779149	0.0660328	0.145814	0.170621	0.150109	0.109301
0.101029	0.128493	0.12005	0.138724	0.160277	0.229242		0.0340344	0.148467	0.0447498	0.15379	0.105791	0.131804			0.1079	0.0156556	0.105686	0.0961285	0.107639	0.104421		0.132091	0.150227	0.164603	0.151594	0.153935	0.237739
0.122004	0.100648	0.147844	0.00446255	0.0957425	0.17932		0.164692	0.144565	0.126419	0.132439	0	0.185105			0.0471832	0.138684	0.136097	0.0833804	0.101258	0.0839282		0.0509871	0.153094	0.152493	0.143124	0.110891	0.0990363
0.0903587	0.111321	0	0.138098	0.138532	0.147224		0.128838	0.186804	0.176311	0.17003	0.141367	0.175994			0.110262	0.0958144	0.129007	0.0276262	0.0763196	0.0334317		0.142721	0.142977	0.122165	0.144082	0.14804	0.105495
0.135141	0.12333	0.13387	0.0734392	0.145966	0.145949		0.11038	0.243402	0.135735	0.138127	0.0250668	0.132629			0.0956252	0.112778	0.0785949	0.0368771	0.101493	0.120493		0.159511	0.158352	0	0.123836	0.186161	0.131855
0.0822604	0.119668	0.0947828	0.12378	0.159315	0.157782		0.0498034	0.289351	0.149519	0.0590406	0.131072	0.156907			0.0675991	0.0577354	0	0.0532521	0.188969	0.0671414		0.1647	0.147792	0.117312	0.118962	0.142152	0.138354
0.107733	0.064656	0.0795022	0.0978243	0.0108957	0.0991832		0.119539	0.158177	0.188761	0.214802	0.129725	0.114525			0.120597	0.0755766	0.0636651	0.112825	0.179731	0.159126		0.187571	0.139276	0.113324	0.116013	0.176166	0.1386
0.133024	0.15519	0.0996738	0.153049	0.211747	0.155763		0.0929303	0.131001	0.0708977	0.192711	0.142491	0.1842			0.153532	0.0661351	0	0.166315	0.141248	0.346821		0.0995456	0.145238	0.171708	0.172711	0.154399	0.147603
0.041633	0.0367006	0.169686	0.132433	0.134486	0.0959503		0.121057	0.141013	0.127991	0.135442	0.298333	0.282797			0.0457714	0.139898	0.0876196	0.143348	0.0629921	0.243259		0.156222	0.157844	0.127554	0.162692	0.423993	0.128031
0.15654	0.106094	0.118953	0.130065	0.0205966	0.194673		0.163745	0.154558	0.100444	0.13894	0.0885417	0.136133			0.028142	0.0904209	0.109027	0.0856579	0.0973668	0.254585		0.119747	0.0502681	0.155591	0.1434	0.155113	0
0.0664855	0.069065	0.1459	0.107888	0.0945975	0.128934		0.0892901	0.143773	0.112265	0.142686	0.142148	0.208936			0.11922	0.169886	0	0.1376	0.0986607	0.117055		0.0525995	0.12022	0.160515	0.132995	0.144872	0.189376
0.0171359	0.149314	0.163599	0.0691672	0.0676471	0.0376984		0.146292	0.142883	0.18339	0.12423	0.0398458	0.182821			0.0943188	0.181685	0	0.135576	0.0253944	0.203867		0.173628	0.158274	0.137891	0.128048	0.13444	0.076671
0.122623	0.115081	0	0.15408	0.119527	0.14087		0.171679	0.203754	0.0467918	0.186654	0.139611	0.151808			0.0995614	0.130319	0.0664557	0.0766686	0.138153	0.133041		0.154917	0.176495	0.14539	0.145333	0.101564	0.10283
0.144584	0.0747051	0.0959466	0.114078	0.194218	0.113631		0.0560376	0.233539	0.19737	0.197612	0.130359	0.156449			0.123214	0.0774363	0.113547	0.120031	0.25381	0.172508		0.152477	0.176651	0.11509	0.200597	0.148433	0.107657
0.0682979	0.093083	0.0770816	0.160272	0.124478	0.153807		0.0743938	0.319323	0.176173	0.161237	0.168548	0.151677			0	0.109241	0.144641	0.141524	0.094051	0.0908827		0.131289	0.105871	0.121811	0.165584	0.137801	0.14932
0.118093	0.0688016	0.0876328	0.0373016	0.0234727	0.175474		0.160789	0.213438	0.114817	0.20121	0.304713	0.118745			0	0.0675926	0.124017	0.119757	0.196039	0.0580252		0.0881279	0.140987	0.187222	0.159788	0.167101	0.133284
0.0679302	0.125351	0.154823	0.0912671	0.116079	0.0782679		0.0939335	0.131306	0.143869	0.145858	0.147894	0.123598			0.12848	0	0	0.0895395	0.126263	0.11576		0.139717	0.154843	0	0.138112	0.17863	0.14209
0.0683696	0.125133	0.117415	0.0599465	0.0802784	0.174707		0.108265	0.15211	0.196149	0.174302	0.143158	0.106599			0.124213	0.0793859	0	0.137291	0.0989574	0.0625817		0.0390776	0.137977	0.167291	0.152772	0.162738	0.142788
0.107581	0.0267948	0.155165	0.101509	0.165113	0.110894		0.0492241	0.14813	0.108343	0.227557	0.0286667	0.123053			0.10674	0.104027	0.223063	0.104386	0.103096	0.0324553		0.157352	0.18328	0.109865	0.12702	0.155457	0.0176174
0.118612	0.138019	0.16646	0.0895403	0.0850054	0.108165		0.119707	0.147025	0.158793	0.18464	0.133604	0.157917			0.11366	0.234282	0.00360216	0.064863	0.0895907	0.296226		0.129934	0.1407	0.155245	0.160206	0.132228	0.125776
0.0568562	0.123764	0.0252558	0.119645	0.00834492	0.0606267		0.144653	0.131918	0.167434	0.140483	0.165223	0.176249			0.0894381	0.125201	0.128935	0.162777	0.108814	0.107401		0.166741	0.121545	0.222075	0.164148	0.1284	0.0886035
0.116953	0.123916	0.0970318	0.190184	0.0193462	0.117266		0.158762	0.204464	0.156649	0.114754	0.228495	0.137478			0.0596869	0.0874915	0.117511	0.0877712	0.236664	0.237827		0.197101	0.152414	0.130488	0.157513	0.151264	0.0921263
0.147972	0.0552249	0.0785183	0.0871861	0.161071	0.146948		0	0.237527	0.17046	0.136522	0.15692	0.139789			0.0766098	0.105551	0.120121	0.0978437	0.0766289	0.0964017		0.112313	0.163258	0.050018	0.147283	0.141083	0.108151
0.0925803	0.0467762	0.083065	0	0.0242108	0.0960966		0.154142	0.262788	0.136596	0.100408	0	0.0840075			0.00348432	0.0606792	0.0887395	0.185738	0.134738	0.183869		0.135474	0.0669643	0.123738	0.13199	0.179159	0.143489
0.0574439	0.132291	0.168658	0.0664484	0.163843	0.124544		0.0821185	0.191014	0.14274	0.183636	0.118596	0.140237			0.118465	0.117808	0.134214	0.0701658	0.183464	0.103962		0.0398195	0.143555	0.114468	0.128992	0.196537	0.133437
0.0386146	0.0947404	0.104183	0.0908503	0.0241977	0.023335		0.166093	0.1298	0.100102	0.174426	0.0494711	0.190545			0.0312046	0.103127	0	0.0271084	0.143741	0.0675155		0.107102	0.118312	0.168066	0.143221	0.144155	0.131205
0.00233546	0	0.167286	0.097108	0.00811542	0.140051		0	0.156452	0.166016	0.188557	0.181844	0.203974			0.110376	0.126867	0.0950312	0.0626186	0.0537839	0		0.181519	0.14842	0.175267	0.267826	0.146848	0.150417
0.100425	0.136243	0.156016	0.163596	0.153228	0.175673		0.0715469	0.155226	0.165836	0.0692828	0.123386	0.145385			0.0410498	0.0790106	0.0732835	0.112433	0.081997	0.0917593		0.153764	0	0.149815	0.163764	0.131509	0.133248
0.0365436	0.0558968	0.119348	0.218577	0.135229	0.2076		0.226664	0.150539	0.126806	0.0979021	0.119455	0.115838			0.0966611	0.0717959	0.113678	0.156052	0.10713	0.134428		0.163746	0.157536	0.190687	0.155691	0.123489	0.0555763
0.129271	0.20065	0.154773	0.0848765	0.0308864	0.141247		0.130098	0.164374	0.155148	0.1633	0.144772	0.151176			0.137104	0.111429	0.157152	0.146905	0.0182186	0.0573369		0.125046	0.17817	0.161124	0.156931	0.34135	0.102045
0.127055	0.0417219	0.126196	0.159542	0.162052	0.168522		0.141152	0.200079	0.140261	0.236171	0.164713	0.134374			0.100917	0.0716246	0.0984252	0.181311	0.125771	0.100515		0.081456	0.186998	0.13754	0.16184	0.120505	0.0927755
0.127632	0	0.121916	0.0338839	0.150125	0.127758		0.271437	0.22555	0.109518	0.0604176	0.167384	0.183594			0.122575	0.11058	0.0720339	0.0905644	0.126396	0.101684		0.162162	0.138062	0.114534	0.175105	0.220783	0.0961672
0.080029	0.0157629	0.128607	0.100215	0.11612	0.140773		0.106451	0.290262	0.124818	0.113492	0	0.173729			0.0304136	0.0793938	0.0661792	0.0469099	0.28513	0.144175		0.0145638	0.183958	0.1298	0.187236	0.127003	0.141514
0.0965229	0.129651	0.143084	0.136238	0.0488166	0.231287		0.14958	0.13384	0.164691	0.142606	0.135318	0.194932			0.115154	0.089701	0.0994491	0.0990044	0.118859	0.453095		0.163388	0.132805	0.18465	0.132622	0.134576	0.113142
0.137869	0.0975997	0.0469657	0.0777778	0.037019	0.0951495		0.128548	0.127976	0.122676	0.186653	0	0.16464			0.0487936	0.17097	0.151466	0.102225	0.153029	0.218102		0.161943	0.119565	0.173528	0.136858	0.151491	0.140732
0.109468	0.0419786	0.117713	0.11163	0.0257481	0.162001		0.0410019	0.146392	0.158443	0.162676	0.0581081	0.127543			0.192203	0.0328834	0.113101	0.107906	0.0580032	0.0975113		0.178796	0.140879	0.0977981	0.126873	0.126957	0.179651
0.119526	0.113238	0.14401	0.0558739	0.035249	0.138623		0.103117	0.155226	0.162255	0.177204	0.120943	0.152015			0.108545	0.144613	0.0105927	0.136186	0.04116	0.138501		0.224235	0.150749	0.161154	0	0.1692	0.132129
0.125067	0.131943	0.147325	0.227023	0.125798	0.0412008		0.108639	0.151708	0.12273	0.180781	0.145951	0.123665			0.18714	0.0949688	0	0.121092	0.12439	0.20551		0.135973	0.146972	0.205283	0.0843472	0.15017	0.104726
0.150939	0.149243	0.115942	0.139674	0.169883	0.154537		0.141243	0.15934	0.231761	0.279304	0.190257	0.162614			0.0185887	0.103964	0.110371	0.125362	0.183555	0.0745926		0.182131	0.0489658	0.124219	0.0775401	0.13076	0.134901
0.10731	0.0844773	0.15034	0.10217	0.121357	0.133567		0.160612	0.182901	0.145784	0.0204678	0.188485	0.2587			0.122989	0.288188	0	0.0839874	0.260751	0		0.0495808	0.153367	0.0566935	0.120467	0.225355	0.00774732
0.0991066	0.0410893	0.131873	0.0961564	0.0958736	0.167878		0.0660929	0.23967	0.123499	0.150694	0.188053	0.17152			0.138247	0.178841	0.121837	0.0840091	0.0674607	0.104697		0.0830504	0.125671	0.118902	0.166276	0.125067	0.214571
0.119209	0.0283956	0.138674	0.112901	0.102532	0.119284		0.111149	0.296247	0	0.23198	0.0947639	0.174503			0.0766161	0.100561	0.129613	0.0574468	0.109131	0		0.180707	0.152214	0.146247	0.177838	0.165091	0.139574
0.119541	0.132613	0.120833	0.0911843	0.117519	0.0911247		0.0967795	0.110624	0.115578	0.1868	0.13686	0.181369			0.0774032	0.0842724	0.119317	0.0889113	0.105332	0.0607949		0.148803	0.0837927	0.170163	0.175007	0.0349018	0.14481
0.146675	0.0992391	0.116475	0.103485	0.137772	0.0107978		0.0737454	0.142406	0.104619	0.0831234	0.15605	0.159507			0.151387	0.125424	0	0.149936	0.0399887	0.0222902		0.154252	0.153228	0.137296	0.186007	0.153771	0.133954
0.145713	0.0215816	0.126755	0.0999619	0.087744	0.152063		0.177992	0.154949	0.178451	0.112553	0.152689	0.161394			0.0942948	0.105951	0.0973578	0.300602	0.103433	0.102858		0.119876	0.168696	0.231191	0.170136	0.130218	0.0751894
0.0956901	0.12106	0.156036	0.0605249	0.137676	0.0707614		0.0821962	0.145593	0.124728	0.142415	0.217335	0.150912			0.0786802	0.114436	0.0654822	0.0685476	0.152018	0.17854		0.0576401	0.188981	0.195917	0.129321	0.14362	0.134955
0.144172	0.126771	0.147491	0.199372	0.0249429	0.102392		0.11242	0.160014	0.148013	0.246196	0.0926778	0.120366			0.0679012	0.0988953	0.103998	0.0158529	0.0665182	0.186166		0.147641	0.145106	0.165498	0.170314	0.153875	0.114527
0.0729429	0.086046	0.118523	0.0898329	0.115429	0.0761943		0.136705	0.190378	0.197108	0.18741	0.149542	0.11837			0.0833487	0.0841667	0.129338	0.0864198	0.0808945	0.315393		0.0275997	0.18579	0.141361	0.129969	0.136408	0.148434
0.145174	0.165676	0.137857	0.114863	0.16422	0.148749		0.0663201	0.121748	0.13111	0.165365	0.202653	0.107678			0.0182953	0.120859	0.156931	0.11304	0.0738953	0.19086		0.158429	0.146027	0.124708	0.151207	0.255274	0.135847
0.0417311	0.15138	0.144634	0.0717723	0.0736911	0.128338		0.0947622	0.387372	0.045396	0.175099	0.136364	0.133308			0.067605	0.0946134	0.069209	0.157833	0.0673993	0.176002		0.157665	0.0692073	0.197205	0.100163	0.129404	0.153819
0.179972	0.0317118	0.103081	0.0347837	0.0551559	0.0839566		0.170597	0.261178	0.123637	0.221886	0.149751	0.245823			0.223458	0.119525	0.0837878	0.12448	0.110428	0.134534		0.174014	0.140211	0.156298	0.0538033	0	0.0195594
0.109455	0.151801	0.13511	0.0860776	0.122058	0.110269		0.0718397	0.201595	0.193848	0.253886	0.197875	0.0793253			0.0932611	0.102003	0.144761	0.0889865	0.112621	0.131155		0.282116	0.158485	0.167708	0.122541	0.145078	0.136787
0.13513	0.144944	0.162102	0.156836	0.0378735	0		0.0671087	0.176751	0.127276	0	0.17163	0.153846			0.0188125	0.0806172	0.122958	0.104213	0.106221	0.0988154		0.140611	0.147505	0.0688488	0.167261	0.147165	0.157995
0.115636	0.0570148	0.113431	0.0872552	0.130427	0.176746		0.0526316	0.0739187	0.155968	0.16196	0.13758	0.139563			0.05448	0.207164	0.0732044	0.13661	0.228598	0.201749		0	0.0916697	0.17657	0.174606	0.132138	0.142671
0.102339	0.118955	0.12339	0.171458	0.229167	0.1631		0.0955348	0.0635997	0.20123	0.211828	0.0964645	0.127127			0.0748329	0.0887733	0.0693804	0.0628079	0.0610135	0.0457317		0.164286	0.211825	0.144099	0.182553	0.161059	0.154788
0.0275632	0.0952101	0.127605	0.0952117	0.160626	0.172051		0.154364	0.111992	0.0838878	0.218739	0.186563	0.123593			0.104298	0.0951602	0.131586	0.0696629	0.111319	0.0498392		0.0555627	0.0432086	0.0536183	0.149389	0.168998	0.157251
0	0.118854	0.14132	0.134131	0.141715	0.117975		0.159297	0.146061	0.11206	0.135706	0.123527	0.213205			0.0837607	0.152941	0	0.0990317	0	0.115778		0.0889941	0	0.123878	0.147114	0.147463	0.0306687
0.0821323	0.129134	0.21024	0	0.079967	0.206665		0	0.150199	0.0787402	0.115632	0.151148	0.149358			0.104515	0.10418	0.125988	0.135185	0.0222839	0.0664606		0.179364	0.16419	0.171375	0.137	0.0831683	0.147227
0.14424	0.105058	0.0772134	0.127826	0.0945529	0.117638		0.158484	0.154332	0.00892225	0.145186	0.139172	0.0932048			0.0599652	0.360313	0.118259	0.14689	0.114926	0.1197		0.132084	0.11038	0.156993	0.202003	0.248982	0.15251
0.113466	0.163123	0.148384	0.051961	0.196513	0.139282		0.0857614	0.1339	0.105111	0.191003	0.0999823	0.163841			0.0417633	0.0821256	0.102822	0.059125	0.130173	0.0424134		0.148387	0.159468	0.155351	0.0856567	0.270177	0.0676297
0.115068	0.134838	0.15255	0.0790052	0.154624	0.0860181		0.10559	0.0771257	0.202554	0.236546	0.0065261	0.225816			0.0840912	0.0939797	0.0825232	0.105879	0.0854142	0.0589785		0.135899	0.206567	0.276042	0.0473829	0.0220183	0.140531
0.0701413	0.107086	0.146667	0.145809	0.301577	0.146389		0	0.123487	0.201756	0.174608	0.175918	0.161001			0.023714	0.0728269	0.0456274	0.149485	0.00927282	0.165632		0.0296877	0.176465	0.189812	0.121469	0.13882	0.230686
0.0483817	0.141347	0.145089	0.0832398	0.136513	0.136167		0.0323495	0.163406	0.19867	0.229196	0.178599	0.127329			0.220735	0.103654	0.0830238	0.123979	0.0938747	0.168391		0.163875	0.135201	0.146478	0.164925	0.139524	0.125962
0.0708537	0.128147	0.176764	0.172783	0.183515	0.0842597		0.16857	0.086812	0.172831	0	0.119387	0.188865			0.0828235	0.100693	0.100514	0.138717	0.111157	0.106698		0.0559215	0.19415	0.140517	0.168839	0.145519	0.178161
0.134092	0.187917	0.0696251	0.0928491	0.131759	0.166983		0.148036	0.0617064	0.167939	0.182809	0.152934	0.200652			0.242928	0.140208	0.173286	0.101253	0.132388	0.283871		0.160319	0.13554	0.136746	0.152703	0.126405	0.122255
0.0533499	0.142369	0.120643	0.144516	0.0896624	0.134244		0.0184453	0.130721	0.129605	0.222026	0.166092	0.163579			0.103576	0.0940637	0.114389	0.0910412	0.101667	0.220531		0.151827	0.0393959	0.185934	0.107432	0.297297	0.143292
0.120666	0.116405	0.130844	0	0.1726	0.162235		0.203029	0.18787	0.154087	0.166895	0.142473	0.147053			0.106824	0.0950441	0.0701966	0.0787324	0.0539843	0.13884		0.173671	0.14895	0.116959	0.160061	0.163537	0.112015
0.148901	0.113757	0.129901	0.135703	0.153008	0.158172		0.118626	0.11022	0.208544	0.146855	0.1036	0.133412			0.174663	0.135605	0.0765595	0.0692615	0.115463	0.0813975		0.109253	0.158864	0.186558	0.135032	0.141944	0.124677
0.117593	0.12061	0.252599	0.158267	0.0768085	0		0.0330728	0.024617	0.102679	0.105926	0.163367	0.203256			0.123621	0.0875446	0.127955	0.171483	0	0.13114		0	0.0878461	0.158625	0.15804	0.128244	0.14258
0.124666	0.137352	0.0734368	0.064101	0.0935419	0.108649		0.173698	0.132409	0.159954	0.16045	0.159905	0.158574			0.108079	0.0906256	0.156444	0.222035	0.137642	0.21376		0.148894	0.0652796	0.182037	0.106657	0.260434	0.1477
0.0991607	0.0905058	0.150491	0.0995739	0.180432	0.11661		0.123723	0.0941337	0.172189	0.118367	0.146826	0.122099			0	0.092961	0.0280628	0.0553191	0.0944928	0.169605		0.0885957	0.189269	0.0895671	0.0549618	0.145955	0.191352
0.134875	0.140186	0.14442	0.106838	0.162597	0.145821		0.106963	0.174241	0.145657	0.124209	0.10387	0.22129			0.0878647	0.158586	0.077417	0.0657183	0.0367206	0.0538219		0.0901701	0.0778284	0.165352	0.152352	0.0734319	0.0144958
0.234079	0.129522	0.178256	0.0587632	0.142436	0.0875805		0.0241214	0.16607	0.153667	0.218058	0.14426	0.155369			0.152089	0.0867321	0.189744	0.0989228	0.183141	0.0977817		0.179884	0.165448	0.0578871	0.164717	0.155649	0.134749
0.128636	0.15901	0.134249	0.103448	0.117394	0.0516101		0.0871245	0.129813	0.142883	0.169189	0.130206	0.231224			0.00687002	0.0646346	0.0370169	0.0909159	0.0800284	0.19527		0.150984	0.146401	0.123548	0.179727	0.165675	0.163148
0.131301	0.147599	0.177947	0.168584	0.202026	0.0681159		0.140798	0.189041	0.1316	0	0.134584	0.193585			0.0964364	0.13565	0.11004	0.159034	0.0264599	0.0659361		0.124837	0.139946	0.165222	0.107136	0.146018	0.121834
0.0955564	0.182613	0.0706278	0.177364	0.22323	0.138658		0.0789217	0.160478	0.106688	0.185365	0.165922	0.153956			0.0273086	0.0954397	0.115667	0.123046	0.0781596	0.134272		0.162584	0.161307	0.167239	0.174792	0.127881	0.143279
0.105116	0.122842	0.124503	0.0548249	0.0613155	0.113904		0.170082	0.121219	0.162269	0.188113	0.165279	0.097136			0.0990308	0.109052	0.138589	0.182313	0.114746	0.151126		0.0255584	0.155126	0.223684	0.133308	0.162637	0.144526
0.127311	0.102127	0.120947	0.142075	0.0896101	0.0522117		0.11207	0.0282406	0.142996	0.137767	0.177237	0.0983116			0.119007	0.104012	0.0498278	0.0643564	0.15533	0.208477		0.101522	0.185198	0.145909	0	0.135184	0.208659
0.137147	0.155334	0.143147	0.108687	0.10464	0.108984		0.105838	0.137341	0.139875	0.148119	0.107899	0.143109			0.10917	0.338583	0.0784702	0.0952029	0.101071	0.139316		0.0357971	0.168066	0.168668	0.143689	0.12419	0.0194155
0.0936807	0.109023	0.11604	0.0585652	0.101082	0.0259366		0.111348	0.0219996	0.16874	0.106485	0.0486858	0.128843			0.100566	0.133595	0.0489141	0.143129	0.0322191	0.134963		0.159222	0.145548	0.131032	0.0626911	0.227962	0.143283
0.118016	0.129376	0.0550384	0.0603314	0.138524	0		0.170574	0.0976438	0.120152	0.158557	0.140284	0.112262			0.110278	0.113895	0.133281	0.0768677	0.0757483	0.131878		0.158219	0.177678	0.175201	0.150698	0.169633	0.107409
0.123692	0.126245	0.106667	0.127374	0.0990601	0.137772		0.0888383	0.118537	0.099941	0.130529	0.172132	0.0965867			0.120521	0.133824	0.0487484	0.123128	0.106447	0.16273		0.165058	0.134655	0.176335	0.173533	0.0737765	0.0927374
0.207423	0.14743	0.150983	0.0519537	0.0949295	0.172214		0.244986	0.126314	0.113314	0.156804	0.149517	0.166683			0.0989678	0.169203	0.0946148	0.10069	0.0479988	0.00907912		0.0436893	0.0834864	0.126106	0.159047	0.156231	0.151392
0.131949	0.147921	0.0504587	0.0944191	0.105145	0.137719		0.0946713	0.120437	0.16585	0.237561	0.142067	0.16628			0.0855971	0.0316369	0.0857026	0.0958849	0.122009	0.0987615		0	0.150875	0.178747	0.145443	0.143305	0.140411
0.137973	0.15086	0.143382	0.130525	0.156889	0.138338		0.161269	0.119582	0.116125	0.141394	0.175855	0.118409			0.0511193	0.093841	0.153528	0.0895805	0.0796631	0.0704736		0.167378	0.154325	0.207324	0.13066	0.128552	0.142831
0.0634587	0.120883	0.185717	0.173178	0.182327	0.135733		0.0907457	0.0739405	0.176038	0.165237	0.181818	0.141844			0.107583	0.160338	0.115205	0.0669652	0.0478698	0		0.104303	0.0795497	0.16813	0.184205	0.143065	0.190967
0.108123	0.133763	0.151621	0.0770863	0.12553	0.120825		0.176328	0	0.14424	0.0557738	0.0974514	0.243302			0.184678	0.0721477	0.0693867	0.178424	0.0753471	0.0148515		0.0928098	0.168821	0.205508	0.14723	0.122659	0.00360934
0.0409042	0.132332	0.184185	0.0966249	0.171346	0.112487		0.0850515	0.09743	0.119574	0.161491	0.0635875	0.133491			0.129717	0.0539739	0.0212106	0.195887	0.105487	0.0766545		0.180216	0.0617561	0.0621814	0.112474	0.143563	0.15727
0.121615	0.100638	0.117981	0.124017	0.134416	0.123581		0.104209	0.395561	0.242767	0.168753	0.156924	0.152333			0	0.0778403	0.00672611	0.0388626	0.039185	0.21523		0.14723	0.126473	0.178913	0.119266	0.223805	0.131944
0.118637	0.141784	0.122338	0.0611591	0.130986	0.0844147		0.137549	0.270755	0.151067	0.167271	0.193511	0.177686			0.102156	0.0932552	0.225541	0.0699964	0.171279	0.070807		0.0742784	0.183187	0.0655952	0.0996289	0.205942	0.155174
0.102161	0.127846	0.143021	0.108612	0.233364	0.116442		0.132603	0.204216	0.123238	0.20309	0.0462232	0.134141			0.154731	0.088208	0.0923107	0.119796	0.0689737	0.173149		0.151939	0.162976	0.151428	0.181093	0.104813	0.146767
0.12164	0.144024	0.137261	0.0679085	0.0642242	0.14184		0.118827	0.107174	0.0241405	0.0435961	0.15931	0.109667			0.0798138	0.0663662	0.125694	0.126752	0.0799689	0.149508		0.0251828	0.155989	0.156958	0.156901	0.147354	0.137945
0.137286	0.154661	0.140142	0.0994417	0.114379	0.149514		0.0572131	0.158169	0.129159	0.138233	0.108706	0.196102			0.0222063	0.177049	0.117497	0.155032	0.104694	0.248106		0.117137	0.0946724	0.1692	0.167282	0.246279	0.188872
0.194699	0.147961	0	0.146129	0.106228	0.107493		0.168659	0.0787727	0.0908283	0.207808	0.120361	0.158874			0.118746	0.0145007	0.142371	0.10141	0.0614238	0.159483		0.0152774	0.160714	0.129553	0.124784	0.140384	0.0193353
0.132639	0	0.06635	0.168884	0.155361	0.140143		0	0.153001	0.176134	0.137397	0.153285	0.129664			0.0167961	0.113125	0.0819808	0.176875	0.128541	0.111419		0.153592	0.164046	0.213063	0.171139	0.126611	0.167117
0.0517009	0.124298	0.0330993	0	0.230187	0.11141		0.0801995	0.0912863	0.125299	0.208899	0.198076	0.165943			0.120995	0.15041	0.0782986	0.121714	0.0744969	0.147044		0.15645	0.158274	0.164288	0.162371	0.117892	0.108503
0.104677	0.128765	0.144789	0.16106	0.0806328	0.0998448		0.15703	0.156835	0.143308	0.0941016	0.185686	0.183908			0.129132	0.160334	0.13651	0.103084	0.0507726	0.166928		0.155481	0.179984	0.132169	0.11229	0.112314	0.114855
0.0440972	0.135067	0.14509	0.0732506	0.100078	0.170095		0.171885	0.161484	0.217962	0.184533	0.0854405	0.180937			0.122405	0.0779804	0.12212	0.0741627	0.082287	0.125349		0.107688	0.132586	0.180876	0.224148	0.158481	0.145234
0.119883	0.148081	0.210134	0.0875912	0.105409	0.137792		0.0187421	0.144328	0.343422	0.140182	0.183374	0.174027			0.153358	0	0.101227	0.064366	0.113912	0		0	0.0565856	0.1803	0.0974676	0.175439	0.156616
0.10779	0.138939	0.135236	0.105913	0.120571	0.137079		0.06356	0.0751076	0.145805	0.0778048	0.135095	0.123177			0.118904	0.157895	0.0769983	0.0982914	0.0997114	0.103194		0.172744	0.166044	0.113557	0.177223	0.100857	0.121285
0.140116	0.15019	0.176653	0.100465	0.188676	0.106757		0.142138	0.110471	0.123723	0.115747	0.174146	0.144314			0.125391	0.12154	0.146059	0.0741439	0.167918	0.043152		0.0886374	0.162076	0.107878	0.158912	0.147251	0.196675
0.121361	0.140503	0.0480349	0.109809	0.13632	0.0917844		0.146067	0.157297	0.147095	0.159187	0.217414	0.174715			0.128047	0.0978162	0.129808	0.0772856	0.096791	0.0178982		0.110011	0.125958	0.218565	0.177337	0.272204	0.0428976
0.182831	0.122236	0.116702	0.197605	0.16206	0.129919		0.156879	0.0989679	0.219784	0.154103	0.184221	0.187608			0.172026	0.05125	0.0755182	0.0737301	0.0882674	0.0389105		0.179181	0.0722344	0.152798	0.14473	0.137327	0.170329
0.132213	0.140705	0.141926	0.118231	0.142591	0.140705		0.118746	0.0714196	0.12621	0.127718	0.182329	0.152315			0.0993888	0.174221	0.0380875	0.150246	0.115668	0.095631		0.149327	0.149261	0.199357	0.12723	0.128988	0.124161
0.073151	0.116954	0.120755	0.0630608	0.109007	0.081144		0	0.192488	0.171724	0.0945394	0.132265	0.0181311			0.138479	0.0260018	0.0430915	0.185724	0.0723126	0.06092		0.086273	0.0391073	0.0551691	0.194209	0.121984	0.0994303
0.101259	0.116966	0.190651	0.101375	0.0979292	0.147208		0.126757	0.134321	0.121304	0.0934509	0.132634	0.137832			0	0.108869	0.108049	0.0312182	0.05396	0.0671158		0.173268	0.13273	0.0670841	0.178714	0.120328	0.148748
0.046688	0.143049	0.152485	0	0.176797	0.120123		0.133071	0.120007	0.0878917	0.142578	0.168239	0.23181			0	0.0147919	0.118806	0.0395906	0.0725678	0.174551		0.0163142	0.161191	0.183127	0.137939	0.16478	0.121008
0.0773286	0.132811	0.0734463	0.057195	0.0968336	0.12927		0.0561364	0.00549362	0.135775	0.135312	0.155295	0.14757			0.106355	0.156297	0.125409	0.0713711	0.117795	0.164894		0.114327	0	0.168807	0.0786585	0.104783	0.189028
0.106953	0.159991	0.162803	0.0900979	0.0988049	0.0975764		0.117875	0.10885	0.0464082	0.0611374	0.135876	0.0827036			0.131996	0.0913859	0.141758	0.108163	0.112082	0.231816		0.0061828	0.140609	0.176858	0.05153	0.18214	0.0907793
0.14825	0.128689	0.0453515	0.104374	0.145107	0.152196		0.114619	0.0709939	0.0860811	0.132815	0.120676	0.107749			0.135797	0.0557384	0.0545117	0.10905	0.119599	0.166044		0.135259	0.172791	0.16851	0.173685	0.148819	0.181507
0.119935	0.124155	0.147556	0.146952	0.0797851	0.11837		0.150294	0.14958	0.190097	0.144029	0	0.288627			0	0	0.0832564	0.154161	0.212719	0.151073		0.154573	0.184056	0.237285	0.16479	0.144938	0.0955571
0.187039	0.143756	0.206516	0.143781	0.080274	0.147635		0.0853948	0.189905	0.174896	0.19204	0.167772	0.222618			0.133891	0.161227	0.095641	0.0967766	0.0914837	0.130732		0.154367	0.0216495	0.13895	0.178639	0.113765	0.101478
0.137188	0.132355	0.152221	0.104635	0.101353	0.131463		0.194457	0.130402	0.174467	0.166643	0.12345	0.116			0.0959956	0.159502	0.0822384	0.084696	0.0761647	0.160109		0.0183462	0.132731	0.181288	0.167692	0.124893	0.145517
0.0649026	0.120359	0.180988	0.125498	0.0401063	0.110922		0.108895	0.173923	0.134279	0.190948	0.135789	0.209167			0.0781445	0.12232	0.179783	0.113693	0.0925586	0.112086		0	0.113994	0.128913	0.128008	0.125451	0.132615
0.0999753	0.0916848	0.126242	0.0700394	0.116975	0.126839		0.107131	0.218963	0.137915	0.192021	0.14256	0.168022			0.0901134	0.0352142	0.122181	0.105107	0.0712851	0		0.137174	0.162379	0.166012	0.173941	0.136711	0.170817
0.0587422	0.140599	0.133529	0.0602846	0.202128	0.0988465		0.0774544	0.0762779	0.115258	0.182222	0.141705	0.173764			0.110384	0.0579458	0.119414	0.0754013	0.0865074	0.106537		0.168701	0.149397	0.181053	0.176404	0.126336	0.0722273
0.133136	0.207341	0.154723	0.0990545	0.0914901	0.124671		0.180885	0.134191	0.154655	0.127922	0.1532	0.135535			0.100599	0.127606	0.112484	0.0282689	0.0874066	0.189085		0.120332	0.172553	0.0588604	0.141495	0.151093	0.179685
0.120803	0.14186	0.117963	0.0833133	0.0873482	0.129263		0.0560224	0.0987161	0.150672	0.184301	0.107427	0.233416			0.0235952	0.0901118	0.0952697	0.0857067	0.29757	0.051143		0.183904	0.173662	0.086514	0.0770833	0	0.0985692
0.0973304	0.165203	0.218074	0.216919	0.164694	0.0761794		0.225313	0.155738	0.155172	0.11415	0.10441	0.182143			0.122673	0.188901	0.0892557	0.0514864	0.104555	0.0247706		0.135294	0.112827	0.202867	0.130566	0.16959	0.101857
0.141269	0.13947	0.0706943	0.0958038	0.111695	0.141366		0.098057	0.00264067	0.164428	0.155186	0.161544	0.126852			0.101183	0.134669	0.153536	0.0788538	0.0922693	0.0172911		0.0505596	0.0519974	0.161419	0.168107	0.146321	0.146436
0.117454	0.143872	0.162148	0.101202	0.0931677	0.122785		0.11355	0.150929	0.157701	0.160337	0.143388	0.182038			0.0910566	0.172654	0.117149	0.131425	0.112938	0.144279		0.164053	0.168307	0.192168	0.1577	0.124618	0.126153
0.171236	0.125872	0.0375444	0.11157	0.0790522	0.114218		0.0814932	0	0.15871	0.12304	0.0947315	0.197418			0.0936205	0.168283	0.0647864	0.1767	0.125923	0.0585242		0.0119944	0.168105	0.0529671	0.152371	0.225397	0.193323
0.129541	0.114469	0.147724	0.200967	0.0956099	0.148687		0.172308	0.109274	0.135453	0.141346	0.147886	0.161031			0.0946006	0.0785844	0.0963098	0.155844	0.216939	0.0126263		0.12808	0.126235	0.0755481	0.168036	0.132529	0.0689882
0.068988	0.213207	0.180044	0.146331	0.140735	0.0922367		0.111883	0.138082	0.12504	0	0.10679	0.119005			0.150021	0.0101905	0.0941073	0.0406504	0.119075	0		0.016179	0.142558	0.181107	0.131855	0.138838	0.188069
0.102496	0.142528	0.157207	0.193309	0.155193	0.0990858		0.0611462	0.115427	0.0948514	0.0703986	0.127396	0.179042			0.102667	0.227246	0.0579511	0.0594153	0.0791294	0.146039		0.134691	0.0618375	0.154479	0.168877	0.133936	0.102829
0.0607056	0.123308	0.175947	0.116321	0.0806221	0.103124		0.147534	0.119549	0.157397	0.0474347	0.167995	0.18991			0	0.122431	0.116748	0.157606	0.0854463	0.19886		0.154528	0.16281	0.173276	0.138389	0.14847	0.110399
0.152523	0.141369	0.131951	0.111411	0.0837621	0.166667		0.152166	0.0664187	0.144677	0.14119	0.169808	0.143073			0.018193	0.0934579	0.134939	0.117739	0.0258398	0.186639		0.148774	0.0505005	0.186243	0.0558704	0.138971	0.150912
0.123366	0.190976	0.133467	0.132042	0.102162	0.125487		0.131247	0	0.144208	0.126903	0.178181	0.125189			0.101518	0.0456257	0.10794	0.10069	0.0828879	0.0984834		0.02645	0.151766	0.170554	0.123351	0	0.131978
0.112755	0.14187	0.125823	0.132332	0.0872743	0.131898		0.0463618	0.203926	0.14173	0.133557	0.146939	0.120334			0.106451	0.19659	0.0511154	0.0944137	0.0880164	0.176051		0.0046495	0.165399	0.318777	0.180005	0.143592	0.149844
0.146192	0.13567	0.121608	0.0934186	0.106639	0.0605491		0.167051	0.343878	0.131424	0.154886	0.163399	0.507636			0.0991517	0.19213	0.0934331	0.157926	0.0770142	0.143504		0.113981	0.153084	0.13181	0.144575	0.154727	0.100651
0.117795	0.116801	0.16609	0.165805	0.165536	0.131733		0.0927338	0	0.100278	0.151435	0	0.180248			0.141493	0.0204622	0.0819343	0.0250923	0.0956839	0.169191		0.154757	0.16945	0.179729	0.169336	0.138042	0.19275
0.175784	0.128565	0.0803975	0.0890759	0.0253979	0.131311		0.00823452	0.211152	0.109773	0.113214	0.11938	0.159696			0.100414	0.0883721	0.144066	0.0969847	0.11589	0		0.0978622	0.116013	0.130389	0.15149	0.128146	0.114499
0.130487	0.18234	0.159067	0.159213	0.132578	0.121371		0.156281	0.117921	0.162645	0.102766	0.049459	0.152523			0.0837689	0.0535656	0.117987	0.0774016	0.162844	0.197663		0.179933	0.199354	0.178258	0.139432	0.217871	0.103495
0.0580593	0.162804	0.037037	0.096894	0.143576	0.0745609		0.179885	0.0715202	0.122465	0.0999479	0.0869234	0.144075			0.108727	0.109785	0.0997807	0.0795972	0.101323	0.120727		0.151528	0.136461	0.182557	0.157762	0.0969163	0.155946
0.101994	0.149286	0.145939	0.13481	0.15252	0.125081		0.0353107	0.142439	0.170154	0.170097	0.180591	0.124497			0.0727273	0.0836156	0.0816469	0.0465429	0.0692632	0.048686		0.0198118	0.175826	0.219924	0.193288	0.147594	0.131427
0.0436093	0.14635	0.184383	0.154856	0.0929213	0.12865		0.046895	0.0694011	0.158753	0.166183	0.138045	0.115473			0.036285	0.0867425	0.10683	0.0922789	0.0715466	0.234813		0.153361	0.166526	0.158218	0.16755	0.126543	0.183876
0.129778	0.139506	0.152084	0.11362	0.136401	0.095617		0.156948	0.127273	0.116881	0.152249	0.148455	0.182467			0.101293	0.141226	0.108834	0.150856	0.0802303	0.171421		0.0243157	0.158045	0.2281	0.132207	0.1905	0.0737055
0.120407	0.140724	0.183205	0.184245	0.10259	0.135083		0.0596513	0.125469	0.147938	0.114198	0.172757	0.129077			0.0682797	0.0619271	0.12861	0.115186	0.0945671	0.2032		0.12072	0.136701	0.0532197	0.0114841	0.184353	0.190134
0.116049	0.110547	0	0.112424	0.121071	0.115612		0.136122	0.174316	0.171043	0.223283	0.132704	0.215729			0.119582	0.139792	0.088685	0.0957447	0.0964114	0.0848902		0.0537436	0.164873	0.105598	0.111687	0.184253	0.125328
0.144349	0.0933828	0.127237	0.175023	0.145966	0.167947		0.153961	0.0774462	0.124687	0.0960452	0.132682	0.151383			0.185963	0.120573	0.144258	0.0514948	0.110314	0.112021		0.136181	0.0458136	0.169197	0.173436	0.15256	0.0932283
0.119391	0.192819	0.141454	0.123987	0.0788502	0.133115		0.122589	0.111213	0.0878223	0.151892	0.0921287	0.142814			0.147092	0.0904729	0.121818	0.141657	0.13482	0.0725161		0.14958	0.068115	0.184979	0.168135	0.140697	0.155927
0.181953	0.122757	0.135933	0.11743	0.0590842	0.165553		0.148614	0.151742	0.127904	0.156686	0.165461	0.116977			0	0.139006	0.0687332	0.094903	0.0918544	0.201958		0.142898	0.156136	0.169499	0.198501	0.127755	0.124101
0.138151	0.105111	0.123827	0.139827	0.103458	0.123183		0.11296	0.0921199	0.180234	0.381544	0.214902	0.157177			0.106158	0.101715	0.141852	0.129422	0.0685645	0.179141		0.0183793	0.188937	0.247874	0.190387	0.190901	0.200098
0.0615004	0.268422	0.17475	0.135421	0.157498	0.0435897		0.0552952	0.0727249	0.168151	0.163561	0.183216	0.086809			0.119146	0.0700289	0.0561275	0.100863	0.0682298	0.187596		0	0.152161	0.149622	0.164122	0.084632	0.108489
0.101973	0.141823	0.0838936	0.156604	0.153492	0.13941		0.115966	0.068169	0.129627	0.206472	0.00554236	0.123777			0	0	0.10305	0.19084	0.0654206	0.171304		0.141033	0.0582646	0.130714	0.174377	0.154843	0.189815
0.0636177	0.150585	0.158167	0.164843	0.178209	0.0471136		0.108203	0.127656	0.141492	0.140515	0.11541	0.205146			0.0996702	0.156026	0.143653	0.0853524	0.127772	0.0379976		0.181493	0.131995	0.162185	0.149436	0.125908	0.0774194
0.148225	0.131517	0.0341346	0.104761	0.0944923	0.119336		0.15695	0.0992381	0.195293	0.139811	0.147653	0.152735			0.111201	0.0117832	0.107531	0.0130551	0.0856043	0.184619		0.100816	0.123203	0.174142	0	0.189638	0.129148
0.110634	0.0701972	0.149929	0.154808	0.157837	0.132951		0.0782324	0.00694116	0.154805	0.145416	0.133602	0.179807			0	0.132003	0.0921406	0.131648	0.0748265	0.171438		0.182639	0.0683244	0.111449	0.16616	0.162649	0.106299
0.101852	0.0889694	0.144806	0.0966975	0.14644	0.140815		0.107543	0.121709	0.0803597	0.130647	0.167966	0.134256			0.073177	0.0915679	0.0758505	0.107161	0.114105	0.147452		0.157656	0.165116	0.202581	0.157762	0.150698	0.154836
0.130374	0.168981	0.142419	0.149401	0.0794393	0.075787		0.204119	0.093109	0.152568	0.200483	0.204409	0.175382			0.114608	0.128475	0.0702779	0.0807649	0.090535	0.174917		0	0	0.167506	0.15975	0.12566	0.115551
0.11853	0.14845	0.0652866	0.160871	0.124859	0.141906		0.103587	0.164395	0.202557	0.182518	0.146849	0.162818			0.136372	0.117391	0.115647	0.0573545	0.12702	0.110704		0.16398	0.13727	0.195097	0.162503	0.139303	0.196824
0.199416	0.125721	0.186026	0.0940747	0.16452	0.150465		0.108561	0.140953	0.137397	0.0911504	0.161903	0.160034			0.107399	0.174934	0.155626	0.0912548	0.0805272	0.181029		0.128068	0.164617	0.0561957	0.184797	0.117896	0.144793
0.12466	0.241589	0.122753	0.224418	0.0938704	0.0957236		0.196949	0.119139	0.221397	0.174439	0.0784839	0.194991			0.00969529	0.114194	0.0965333	0.13437	0.0642538	0.145307		0.0478062	0.202121	0.116734	0.115777	0.146962	0.181761
0.0304339	0.138118	0.144204	0.127394	0.135661	0.0978697		0.0291705	0.043755	0.16269	0.146684	0.198789	0.146542			0.112177	0	0.102688	0.207514	0.0850467	0.148302		0.140486	0.161261	0.166947	0	0.163539	0.104041
0.116185	0.141674	0.125648	0.207243	0.127858	0.0333899		0.133751	0.0661951	0.137277	0.0816557	0.130417	0.0928095			0.139584	0.0537464	0	0.0572534	0.0787436	0.0933086		0.145596	0.151616	0.159565	0.171546	0.168097	0.104769
0.09938	0.127627	0.133022	0.118506	0.0939987	0.0869008		0.155708	0.0933852	0.0829976	0.123545	0.149098	0.135857			0.111184	0.0928896	0.0964103	0.0942623	0.085386	0.180703		0.154897	0.165903	0.144366	0.161786	0.147254	0.0803768
0.1221	0.0656979	0.12466	0.111781	0.11433	0.105867		0.115878	0.127661	0.108415	0.156369	0.164427	0.11767			0.0344646	0.0790348	0.138437	0.220709	0.0440098	0.101553		0	0.183555	0.128557	0.17479	0.123234	0
0.132124	0.142579	0.220528	0.137444	0.101063	0.111272		0.0894643	0.145631	0.0916431	0.151491	0.166555	0.0892675			0.0174489	0.0897138	0.10341	0.107688	0.0913259	0.0940725		0.0675175	0.151767	0.110783	0.10765	0.160757	0.161074
0.134156	0.111188	0.0777227	0.134281	0.151232	0.114602		0.164774	0.00270758	0.205488	0.115457	0.178325	0.204984			0.107589	0.113928	0.164961	0.0943488	0.208088	0.0858862		0.127532	0.134165	0.177677	0.1538	0.134142	0.151489
0.128338	0.153796	0.164586	0.150238	0.220727	0.106852		0.0671337	0	0.202845	0.0901503	0.132688	0.12514			0	0.132756	0.12604	0.103273	0.11967	0.171553		0.20547	0.161341	0.182176	0.243914	0.173724	0.113569
0.191343	0.0943953	0.023272	0.10338	0.194573	0.0743877		0.0798742	0.123551	0.169509	0.0521873	0.0363196	0.212776			0.16903	0.150083	0.154134	0.0984499	0.0789693	0.170857		0.069526	0.0260507	0.167726	0.117078	0.125776	0.166881
0.101542	0.235313	0.14698	0.0946246	0.058355	0.135323		0.149589	0.105272	0.1837	0.140363	0.163763	0.145371			0	0.0450216	0.0983907	0.0765844	0.0701687	0.132332		0.182187	0.095318	0.15374	0	0.174114	0.148484
0.115551	0.140296	0.180237	0.159116	0.146103	0.139202		0.10968	0.131994	0.129405	0.12319	0.148906	0.180998			0.154193	0.108591	0.100041	0.144435	0	0.0872886		0.16655	0.176519	0.0573176	0.163362	0.180749	0.0690285
0.0300826	0.147632	0.140996	0.164029	0.0922467	0.130744		0.114305	0.167229	0.132178	0	0.178794	0.235208			0.143603	0.0734238	0.0636427	0.0860236	0	0.164966		0.0198366	0.121616	0.123891	0.159701	0.143039	0.110362
0.101293	0.131788	0.100559	0.0820116	0.124125	0.0919497		0	0.115089	0.133571	0.136137	0.131882	0.176259			0.107095	0.152545	0.114517	0.0630955	0.0854979	0.158106		0.00915883	0.149815	0.16091	0.165942	0.235832	0.0818125
0.132719	0.0330335	0.155668	0.0916149	0.169871	0.152804		0.185003	0.0478555	0.0843243	0.164392	0.153374	0.1946			0.0752499	0.29169	0.146554	0.0816384	0.0818281	0.132339		0.127646	0.0367193	0.176151	0.138205	0.132507	0.151355
0.122631	0.100998	0.184913	0.200309	0.150734	0.0874538		0	0.196045	0.159883	0.187796	0	0.0568278			0.127305	0.0390921	0.131278	0.162287	0.157582	0.0832745		0.104279	0.152725	0.208173	0.164032	0.143625	0.102292
0.104087	0.12766	0.132997	0.140957	0.0739655	0.0853067		0.158072	0.248408	0.15686	0.156741	0.162748	0.188088			0.00602725	0.154942	0.102508	0.20486	0.124238	0.14926		0.0493399	0.0505692	0.136713	0.14348	0.135972	0.14925
0.101956	0.114609	0.126223	0.187479	0.0953699	0.128327		0.14135	0.344362	0.169078	0.179252	0.156623	0.129763			0.254039	0	0.0859555	0.101154	0.125603	0.182302		0.151931	0.17811	0.129654	0.122166	0.153859	0.166776
0.105613	0.104054	0.134581	0.131183	0.143373	0.0363636		0.0193211	0.108931	0.167545	0.200047	0.164163	0.196755			0.137109	0.148392	0.0802359	0	0.167107	0.187602		0.152603	0.139363	0.168586	0.174495	0.139394	0.0523441
0.18122	0.185542	0.157856	0.116652	0.0467861	0.111564		0.103345	0.223304	0.162372	0.166582	0.128225	0.174982			0.112825	0.046903	0.117662	0.124605	0.154445	0.139792		0.167201	0.15887	0.225131	0.141739	0.181842	0.118577
0.114983	0.148141	0.117507	0.137293	0.12722	0.109109		0.0514968	0.178324	0.0835567	0.125418	0.0741263	0.145712			0.0930515	0.076339	0.151504	0.0690326	0.127204	0.0737195		0.0154574	0.187252	0.148364	0.160593	0.140817	0.0767952
0.118118	0.144601	0.0821851	0.0863605	0.0978409	0.165504		0.145466	0.057467	0.142585	0.179995	0.160897	0.140778			0.106366	0.126181	0.112132	0.112443	0.158081	0.147084		0.173897	0.180673	0.0707794	0.156079	0.155342	0
0.030888	0.133524	0.155387	0.138798	0.0757709	0.0748631		0.176	0.143728	0.0995323	0	0.112485	0.181778			0.119602	0	0.110725	0.092305	0.171099	0.142607		0	0.127599	0.0972004	0.153388	0.148757	0.156293
0.0718954	0.095598	0.0292599	0.1313	0.149417	0.14		0.17091	0.107962	0.161785	0.0933866	0.150428	0.201895			0.0878347	0.116287	0.0612434	0.109314	0.135848	0.180354		0.125326	0.170095	0.166972	0.051419	0.104351	0.159202
0.12965	0.207579	0.147961	0.104649	0.187639	0.0808463		0.143989	0.0919097	0.140008	0.148595	0.11021	0			0.10213	0.221448	0.17326	0.046694	0.134775	0.170873		0.179183	0.182058	0.158464	0.164123	0.15695	0.21458
0.102097	0.1556	0.316113	0.136414	0.0967216	0.132386		0.112798	0.0881696	0.193772	0.154199	0.163589	0.145667			0.0626134	0.16737	0.107212	0.076122	0.143474	0.112198		0.107973	0.150538	0.183143	0.153259	0.145926	0.124495
0.113005	0.124845	0.162233	0.101097	0.131833	0.123848		0.173743	0.147898	0.156332	0.124638	0.139227	0.128652			0.0305344	0.0150977	0.0939507	0.0753828	0.128996	0.170279		0.179248	0.157736	0.138483	0.0966102	0.105691	0.117291
0.105093	0.104011	0.194782	0.157118	0.155094	0.109373		0.13773	0.0824074	0.127735	0.140159	0.0898785	0.186677			0.112881	0.104528	0.168636	0.195681	0.131069	0.182333		0.164815	0.138598	0.125989	0.179247	0.198419	0.112153
0.116227	0.260531	0.176939	0.151242	0.111512	0.10147		0.0733094	0.123377	0.102496	0.0669391	0.150609	0.0981718			0.0491039	0.00362209	0.136422	0.19416	0.0826613	0.223461		0	0.123943	0.141515	0.152578	0.138803	0.142077
0.123062	0.130451	0.244872	0.0957684	0.152751	0.156393		0.0893199	0.168317	0.112357	0.0497902	0.128813	0.132788			0.122182	0	0.142404	0.130138	0.126058	0.145505		0.109686	0	0.164846	0.148503	0.259077	0.15435
0.124951	0.133109	0.123017	0.12507	0.146067	0.0556076		0.115333	0.0748603	0.123956	0.14099	0.140728	0.122847			0.123386	0.0897953	0.0528159	0.0733807	0.131483	0.227559		0.0213181	0.154994	0.203496	0.137046	0.134745	0.0566038
0.147194	0.128209	0.122763	0.211979	0.115851	0.0909975		0.160828	0.0628808	0.140951	0.137685	0.177812	0.117994			0	0.083143	0.0849585	0.113212	0.0848995	0.164101		0.149194	0.157225	0.14925	0.0761689	0.086129	0.163139
0.0195614	0.0900123	0.131479	0.187376	0.129552	0.0954861		0.0794072	0.311859	0.165445	0.131806	0.177858	0.214789			0.0759057	0.125592	0.0928798	0.0923461	0.120942	0.162901		0.151825	0.150642	0.267257	0.134581	0.126769	0.0985258
0.132369	0.160221	0.125802	0.164173	0.129844	0.0446263		0.105988	0.141167	0.123628	0.164035	0.157159	0.0951423			0.162808	0.108739	0.127101	0.116524	0.149641	0.163516		0.167388	0.0577367	0.0703617	0.164327	0.148142	0.158381
0.112284	0.118659	0.159071	0.131018	0.0707582	0.127599		0.208559	0.124855	0.130142	0.115858	0.108889	0.191495			0.14385	0.138246	0.0984127	0.0871654	0.126617	0.178248		0.0410999	0.153928	0.0923981	0.070282	0.103471	0.109111
0.0947489	0	0.0871463	0.117017	0.146278	0.177971		0.107351	0.135802	0.151625	0.156966	0.13712	0.145012			0.0743814	0.0865363	0.156733	0.0554438	0.118535	0.161995		0.117057	0.121655	0.172598	0.171649	0.201593	0.16359
0.109966	0.106052	0.0579495	0.123731	0.147499	0.141014		0.144543	0.126274	0.122699	0.0361064	0.0571186	0.176918			0.0211356	0.0632386	0.10253	0.186778	0.151543	0.115356		0	0.147741	0.153164	0.151892	0.143188	0.10026
0.0815549	0.241458	0.168266	0.128	0.0984083	0.098151		0.223559	0.0746324	0.0863577	0.114176	0.199769	0.222295			0.0929465	0.108492	0.0950105	0.138404	0.137725	0.170103		0.14522	0.110759	0.190912	0.14707	0.210745	0.163176
0.133617	0.12218	0.150393	0.127112	0.156155	0.115565		0	0.159383	0.13037	0.163564	0.102056	0.159597			0.191249	0.0619546	0.0874624	0.0665593	0.137857	0.218539		0.151814	0.136714	0.149235	0.0889438	0.221984	0.0711806
0.137986	0.133602	0.21181	0.1195	0.120819	0.0831467		0.0955118	0.174005	0.100259	0.173197	0.181303	0.123372			0.141821	0.10961	0.0666667	0.088623	0.123144	0.169039		0.138515	0.192784	0.132405	0.163868	0.137351	0.121145
0.128622	0.12949	0.163014	0.106265	0.105067	0.103022		0.182155	0.121551	0.176733	0.14408	0.123839	0.168495			0.0853741	0.192174	0.169912	0.105824	0.129381	0.170819		0.177366	0.192357	0.161485	0.145512	0.188373	0.108278
0.0279615	0.0784901	0.27466	0.170475	0.195851	0.0716305		0.140698	0.120147	0.135739	0.114775	0.144818	0.131989			0.121866	0.189507	0.148594	0.096993	0.0725806	0.201683		0.151921	0.174874	0.161797	0.161101	0.0836139	0.174352
0.128936	0.144223	0.1161	0.104473	0	0.0893115		0.0882673	0.0705649	0.144203	0.220271	0.145604	0.19082			0.0857143	0.0595799	0.0878	0.0859742	0.0973828	0.050226		0	0.16983	0.201956	0.0898794	0.138969	0.157887
0.129063	0.112695	0.117252	0.165663	0.141493	0.120035		0.178369	0.188645	0.167855	0.119646	0.147416	0.158902			0.081201	0.102584	0.171498	0.068246	0.114028	0.0363289		0.115303	0.178391	0.169748	0.175492	0.093363	0.101597
0.0787326	0.191913	0.133818	0.155569	0.156466	0.153695		0.0689586	0.145899	0.174305	0.170643	0.0877964	0.158268			0.102352	0.102067	0.115924	0.0975076	0.103048	0.0823142		0.0292641	0.151357	0.166771	0.163273	0.179644	0.176778
0.141013	0.135593	0.134882	0.116552	0.162265	0.153257		0.104965	0.139054	0.111607	0.19375	0.117371	0.15928			0.0763031	0.100439	0.0791855	0.191092	0.0539216	0.125685		0.166738	0.159602	0.0670367	0.136517	0.144167	0.0817531
0.0292172	0.151366	0.173978	0.114985	0.0962835	0.0810154		0.128348	0.0095317	0.132538	0.254915	0.149251	0.166055			0.13176	0.0376232	0.145964	0.100851	0.0182584	0.0796388		0.15736	0.146468	0.156403	0.166047	0.246231	0.15273
0.142605	0.129654	0.166946	0.215758	0.102098	0.066199		0.106125	0	0.207463	0.172108	0.205208	0.225321			0.0921798	0.109548	0.139005	0.0659903	0.137003	0.0714007		0.168562	0.12954	0.181631	0.122675	0.144433	0.0719901
0.125437	0.0868525	0.0675979	0.197207	0.102416	0		0.131772	0.136758	0.166447	0.176576	0.110623	0.118644			0.128833	0.0700701	0.151417	0.0955126	0.09953	0.206231		0.0491903	0	0.0806813	0.161673	0.118978	0
0.0312312	0.106729	0.0805734	0.191126	0.118292	0.126659		0.00220716	0.103864	0.21336	0.152099	0.180594	0.187554			0.142196	0.196893	0.053022	0.137247	0.0433145	0.173713		0.141344	0.154231	0.148532	0.148292	0.0983855	0.185027
0.135785	0.129817	0.148878	0.123987	0.0915182	0.146039		0.156043	0.113718	0.128619	0.0645628	0.136545	0.18687			0.0886511	0	0.10762	0.163776	0.00948276	0.203329		0.0916586	0.176581	0.126959	0.150327	0.12502	0.106137
0.132348	0.110289	0.134846	0.0747157	0.154458	0.292236		0	0.162437	0.143279	0.117583	0.203348	0.0868633			0.0935436	0.293973	0.0990783	0.0764736	0.0755467	0		0.154948	0.153103	0.156877	0.159223	0.0952658	0.156417
0.12532	0.151106	0.0864111	0.130525	0.110214	0.101515		0.163986	0.147624	0.141954	0.135597	0.158856	0.150218			0.12611	0.163041	0.163073	0.0536032	0.125723	0.138767		0.1183	0.0489853	0.137414	0.260335	0.143723	0.123268
0.0874766	0.130387	0.150089	0.128071	0.14719	0.115408		0.13132	0	0.223718	0.190305	0.172169	0.140526			0.126619	0.0404507	0.101518	0.00456158	0.185444	0.106873		0.184258	0.0534691	0.185192	0.145263	0.163128	0.164816
0.114747	0.169791	0.21615	0.137198	0.0868465	0.139571		0.0533866	0.146982	0.115159	0.198457	0.0760743	0.119698			0.0249911	0.0724979	0.0921075	0.137145	0.166819	0.141171		0.162651	0.153871	0.161025	0.1746	0.141804	0.0641656
0	0.129627	0.173241	0.159213	0.0880523	0.0706595		0.125152	0.285	0.112182	0.074008	0.187617	0.122592			0.122982	0.0722183	0.0727819	0.0313407	0.051263	0.135042		0	0.107949	0.0646788	0.143021	0.198484	0.162828
0.132952	0.0740842	0.168959	0.106334	0	0.123705		0.038248	0.212026	0.200509	0.174216	0.148685	0.207372			0.0896114	0.15103	0.0722712	0.228566	0.086214	0.207344		0.1267	0.205191	0.152977	0.150121	0.156362	0
0.121083	0.157372	0.118831	0.141092	0.13768	0.0997158		0.13293	0.0991986	0.162763	0.139652	0.132138	0.0989318			0.0479242	0.0823859	0.157393	0.0452807	0.0280041	0		0.170512	0.151446	0.0755265	0.297926	0.13476	0.157245
0.036486	0.157292	0.126724	0.0983833	0.149147	0.155283		0.151267	0.189624	0.165241	0.0683821	0.154072	0.184922			0.0357539	0.14459	0.216708	0.0956819	0.125396	0.0346111		0.1554	0.151749	0.136549	0.135023	0.102889	0.261248
0.133254	0.108999	0.125269	0.158232	0.152311	0.132119		0.153964	0.183483	0.175073	0.131065	0.166513	0.146267			0	0.139757	0.0109933	0.0919908	0.177511	0.211183		0.184863	0.173047	0.126984	0.146652	0.125199	0.0965657
0.114343	0.115207	0.125213	0.157016	0.150053	0.150828		0.129206	0.0891583	0.106554	0.120201	0.179086	0.175649			0.096797	0.103589	0.133362	0.0514258	0.0368526	0.178619		0	0.17713	0.166632	0.162528	0.120664	0.14878
0.0919881	0.145758	0.165121	0.131486	0.0832302	0.0913804		0.0916678	0.101344	0.123835	0.139027	0.13451	0.265033			0.0693642	0.0861825	0.116435	0.138386	0.118433	0.196972		0.0596026	0.148581	0.147148	0.160827	0.222153	0.173576
0.0887895	0.127704	0.223001	0.0940412	0.104521	0.144036		0.171268	0.0830544	0.0707589	0.170646	0.108707	0.196287			0.103869	0.149445	0.140302	0.115961	0.13081	0.266559		0.111384	0.151401	0.00813609	0.186659	0.215811	0.125327
0.118541	0.159899	0.0664591	0.23901	0.0988877	0		0.127371	0.133583	0.061259	0.101893	0.13902	0.106828			0.122253	0.100045	0.0317683	0.0746508	0.0978576	0.117585		0.147822	0.154324	0.197587	0.136441	0.138544	0.174757
0.128231	0.145254	0.092755	0.18671	0.0846758	0.124279		0.10059	0.0815269	0.158904	0.110245	0.221321	0.189699			0.109095	0.101813	0.111206	0.0678883	0.164516	0.108568		0.14142	0	0.163347	0.0983652	0.202234	0.0547853
0.107527	0.0909582	0.150639	0.193257	0.0901253	0.141933		0.0937272	0.17305	0.157263	0.17755	0.177157	0.145705			0.154764	0.141803	0.113378	0.0541221	0.160505	0.147687		0.181101	0.155663	0.111323	0.161031	0.146995	0.165389
0.0369056	0.167765	0.134885	0.123249	0.13591	0.095664		0.115851	0.0503635	0.161896	0.132712	0.227842	0.1909			0.288368	0.109045	0.146453	0.0410765	0.196744	0.0833333		0.170562	0.161188	0.0730644	0.249478	0.0687168	0.138234
0.148496	0.125987	0.142576	0.0949375	0.127048	0.153004		0.156094	0.104485	0.162229	0.135437	0.132007	0.174825			0.101936	0.0953307	0.114798	0.121291	0.0835785	0.0955056		0	0.134864	0.151506	0.195466	0.10601	0
0.13819	0.126623	0.141901	0.135084	0.142393	0.125133		0.0444275	0.184057	0.162623	0.0984186	0.116457	0.157253			0.0951894	0.0949721	0.123266	0.0895907	0.145791	0.0159692		0.140701	0.0853343	0.195533	0.124185	0.12602	0.172611
0.0667581	0.122851	0.218298	0.158226	0.0896242	0.0382357		0.108343	0.244139	0.0619355	0.138586	0	0.138425			0.04334	0.0458209	0.0110004	0.195485	0.198293	0.154203		0.169346	0.171728	0.0819199	0.149492	0.11742	0.0943365
0.139837	0.117123	0.181916	0.129678	0.0854139	0.130374		0.177005	0.0854843	0.155584	0.152346	0.159501	0.13042			0.133203	0.148637	0.110396	0.0986432	0.155493	0.112858		0.180477	0.141697	0.150139	0	0.0700326	0.188025
0.152609	0.153105	0.302851	0.105605	0.108166	0.130093		0.112676	0.104794	0.123645	0.183125	0.164119	0.217403			0.0158311	0.113131	0.150166	0.111641	0.0581294	0.171759		0.187128	0.121838	0.125679	0.151111	0.146765	0.122067
0.135206	0.130389	0.121474	0.0959282	0.0965284	0.167512		0.121126	0.133409	0.153834	0.199323	0.14352	0.0175383			0.216557	0	0.124265	0.114869	0.246515	0.178965		0.00998847	0.159223	0.15879	0.239751	0.204492	0.156651
0.142216	0.14842	0.141433	0.172276	0.121148	0.144224		0.230156	0.114936	0.148757	0.127038	0.148154	0			0.102188	0.172965	0.0103222	0.139912	0.0826339	0.118084		0.206929	0.133014	0.154875	0.159881	0.13951	0.117329
0.118625	0.133495	0.119298	0.0947325	0.152062	0.145126		0.119954	0.143569	0.167972	0.138442	0.127775	0.173228			0.110164	0.0825495	0.116788	0.232317	0.105891	0.0844235		0.151365	0.18274	0	0.14077	0.125308	0.146261
0.0327731	0.0858558	0.175785	0.155147	0.127433	0.103073		0.0787957	0.0863258	0.151784	0.152332	0.159919	0.190683			0.0999821	0.0825143	0.11504	0.180969	0.194845	0.109598		0.102038	0.174713	0.189152	0.10822	0.0568026	0.0192606
0.149044	0	0.119143	0.151874	0.219632	0.15972		0.191922	0.068837	0.117852	0.116991	0.15788	0.104056			0	0.161429	0.150769	0.137889	0.183106	0.145416		0.169986	0.136392	0.163285	0.153153	0.134796	0.140018
0.0687371	0.132602	0.201935	0.163688	0.119068	0		0.192857	0.170263	0.174585	0.16099	0.113336	0.160522			0.110433	0.0868405	0.126299	0.112827	0.143443	0.0297162		0.169583	0.160563	0.0714912	0.179868	0.14194	0.133056
0.121455	0.147942	0.0643391	0.076021	0.128536	0.160339		0.112429	0.136621	0.103307	0.130579	0.102387	0.1267			0.0943421	0.127509	0.0213147	0.142884	0.192813	0.0755048		0.120262	0.181126	0.136962	0.146176	0.0698299	0.17027
0.147828	0.172638	0.159161	0.22384	0.0560784	0.269686		0.171341	0.0323026	0.108154	0.160711	0.162705	0.213015			0.117422	0.14812	0.109264	0.291742	0.113941	0.15783		0.159177	0.161334	0.183421	0.202073	0.143438	0.105273
0.163734	0.146498	0.0933654	0.186652	0.0826996	0.0985503		0.0899324	0.124807	0.156954	0.138702	0.127693	0.122679			0.151314	0.102552	0.11442	0.0924202	0.0443989	0.267648		0.0433673	0.14385	0.20143	0.240665	0.178286	0.272187
0.127129	0.200998	0.151481	0.187518	0.0648415	0.211953		0.0710023	0.152192	0.164148	0.0625701	0.0897594	0.196576			0.151901	0.119219	0.151601	0.216523	0.199459	0.191182		0.132831	0.161592	0.124939	0.164084	0.138151	0.162804
0.091239	0.119695	0.135023	0.127212	0.123941	0.14434		0.164252	0.296036	0.112716	0.0562327	0.113704	0.101664			0.0940866	0.0784089	0.122311	0.109262	0.192141	0.120445		0.127223	0	0.121961	0.141437	0.09026	0.127783
0.12825	0.153652	0.115321	0.133104	0.161929	0.100638		0.0707615	0.0997285	0.0726916	0.154963	0.152292	0.202081			0.121648	0.0813695	0.0342665	0.134055	0.0237624	0.0809834		0.0906307	0.166001	0.158023	0.104201	0.0398778	0.114397
0.0200913	0.130494	0.221802	0.134447	0.14993	0.100868		0	0.0541377	0.14894	0.158003	0.129692	0.153438			0.0997074	0.0939555	0.111011	0.0660535	0.101919	0.202037		0.13221	0.161901	0.165277	0.139479	0.157358	0.136378
0.153572	0	0.161834	0.155085	0.0945536	0.0264212		0.149963	0.149302	0.124729	0.129693	0.166667	0.156856			0.0381879	0.131334	0.111471	0.138493	0.0719225	0.0981278		0.0911339	0.130666	0.218338	0.192895	0.159487	0.0121228
0.149304	0.140377	0.297821	0.12857	0.111266	0.143321		0.163882	0.155016	0.0447876	0.110623	0.163357	0.130905			0.142059	0.104339	0.146798	0.226997	0.196322	0.176186		0.171757	0.0980426	0.148115	0.158773	0.1148	0.115712
0.158171	0.0994792	0.128274	0.106656	0.178614	0.124962		0.153055	0	0.136148	0.168383	0.142811	0.20966			0.0329457	0.0895748	0.130141	0.11302	0.191011	0.153808		0.117756	0.148931	0.0768182	0.205547	0.140538	0.110155
0.0681234	0.116289	0.117801	0.179421	0.173124	0.161436		0	0.052755	0.166031	0.117088	0.0905385	0.142213			0.217001	0.110654	0.113805	0.123339	0.198598	0.144477		0.114281	0.152579	0.164236	0.194774	0.125826	0.175526
0.167089	0.141679	0.123294	0.127307	0.125806	0.138925		0.152794	0.0850051	0.180159	0.0786026	0.126444	0.138618			0.132475	0.0173571	0.0520305	0.0633406	0	0.168454		0.0975525	0.162322	0.185062	0.16065	0	0.102955
0.127315	0.122403	0.118341	0.0959853	0.159123	0.0784216		0.0144196	0.105632	0.12813	0.116877	0.199056	0.135081			0.094609	0.116011	0.109086	0.126523	0.129471	0.121148		0.162066	0.135701	0.201665	0.135739	0.174855	0.255584
0.0797624	0.159416	0.158257	0.150765	0.122172	0.109242		0.128936	0.114422	0.146754	0.16985	0.108684	0.112439			0.0524353	0.110084	0.151426	0.16597	0.0956984	0.145893		0.0967558	0.157792	0.159228	0.110774	0.124867	0.146504
0.128679	0.139545	0.192157	0.152727	0.0911578	0.16758		0.0937452	0.089701	0.144809	0.180675	0.19399	0.112467			0.142049	0.00342877	0.129548	0.112283	0.0556553	0.145306		0.205239	0.17082	0.119048	0.137281	0.133823	0.0745016
0.0295894	0.119657	0.0617302	0.136719	0.149446	0.0516129		0.130705	0.0824472	0.212961	0.15575	0.0975321	0.206887			0.118434	0.143425	0.0581909	0.142986	0.129813	0.109531		0.150816	0.159476	0.188233	0.185147	0.159188	0.114481
0.125649	0.109478	0.153934	0.075207	0.151235	0.106579		0.187746	0.1003	0.242857	0.104935	0.124411	0.0846047			0.130551	0.0741536	0.106733	0.116432	0.389964	0.166737		0.10263	0.167049	0.154417	0.123982	0.110036	0.0884203
0.141414	0.129004	0.0962835	0.206426	0.12868	0.113376		0.163184	0.214998	0.269097	0.120802	0.145545	0.153019			0.090606	0.125945	0.103199	0.133239	0.188368	0.192914		0.147944	0.10199	0.0901398	0.190847	0.134035	0.094078
0.144341	0.141827	0.155116	0.189925	0.1268	0.177335		0.14867	0.201353	0.178473	0.238975	0.157846	0.0536377			0.1253	0.0824773	0.135661	0.134745	0.210638	0.1		0.142018	0.164243	0.152426	0	0.149054	0.154798
0.0739623	0.107349	0	0.200415	0.145114	0.208068		0.101565	0.0936908	0.1206	0.0911374	0.103008	0.074542			0.151402	0.156532	0.0768588	0.117338	0.0894252	0.126702		0.0673729	0.181621	0.08768	0.161959	0.0393526	0.0804759
0.16642	0.208638	0.153311	0.114028	0.0944374	0.156163		0.159389	0.219928	0.224384	0.104573	0.117537	0.123195			0	0.0957585	0.108933	0.22824	0.155779	0.0945648		0.0978926	0.183543	0.106673	0.155072	0.112749	0.146445
0.127649	0.119741	0.154041	0.126449	0.15083	0.161765		0.131574	0.177407	0.154373	0.174691	0.0806375	0.1138			0.139709	0.14529	0.101415	0.0617917	0.152457	0.149303		0.114912	0.158907	0.14261	0.140782	0.131958	0.098867
0.0730358	0.134136	0.229368	0.14145	0.151239	0.177909		0.0198741	0.114855	0.235712	0.18988	0.156822	0.129582			0.140909	0.120668	0.137699	0.110268	0.180402	0.240366		0.123206	0.158997	0.133749	0.122165	0.110394	0.322785
0.110083	0.1337	0.178078	0.150054	0.141331	0.209797		0.0936191	0.114049	0.0864027	0.198795	0.216854	0.0077749			0.0951901	0.084878	0.00239275	0.117226	0.12436	0.15783		0.12807	0.0159836	0.0389542	0.147245	0.024108	0.151502
0.0940759	0.179386	0.232391	0.138301	0.175743	0.168149		0.0990633	0.115595	0.166459	0.171309	0.140539	0.204635			0.140344	0.121901	0.111579	0.221326	0.182367	0.188044		0.0929472	0.169614	0.148353	0.164102	0.153879	0.0989796
0.106069	0.149308	0.123682	0.108382	0.0992088	0.198308		0.0405709	0.104928	0.113688	0.14985	0.184524	0.162837			0.0269293	0.0580263	0.103903	0.0469243	0.125296	0.158422		0.14282	0.158273	0.147782	0.0911336	0.10407	0.134514
0.136698	0.116101	0.120764	0.169509	0.174264	0.107632		0.169914	0.0854319	0.0498967	0.149585	0.12505	0.123204			0.134665	0.0777696	0.155824	0.08577	0.195745	0.115981		0.119542	0.0576441	0.159442	0.202195	0.130113	0.116472
0.0915875	0.112022	0.130178	0.144474	0.165565	0.118778		0.0942384	0.175641	0.200138	0.137885	0.200239	0.205173			0.0719389	0.117838	0.130278	0.117037	0.191055	0.122037		0.115982	0.149798	0.171661	0.123143	0.200166	0.125484
0	0.124555	0.179191	0.0915277	0.128597	0.0972153		0.19125	0.0620834	0.205115	0.199172	0.186669	0.160598			0.0846346	0	0.0240015	0.14546	0.127133	0.117722		0.15051	0.164657	0.193508	0.158045	0.0311632	0.195085
0.175819	0.134065	0.121649	0.148187	0.121819	0.149436		0.108739	0.0975363	0.114375	0.0908701	0.171078	0.173201			0.177541	0.0716307	0.11607	0	0.20152	0.215959		0.11675	0.153875	0.167897	0.143117	0.111161	0.0542035
0.126294	0.108497	0.140233	0.156802	0.170866	0.169105		0.0976414	0.181528	0.146501	0.156663	0.0820702	0.17517			0.085906	0.0888151	0.136798	0.00914286	0.129259	0.179477		0.0906854	0.128454	0.245912	0.125693	0.127083	0.0863173
0.0985175	0.205175	0.0897337	0.0866251	0.114273	0.124758		0.181755	0.0957241	0.283351	0.152874	0.145937	0.074718			0.123145	0.104711	0.116244	0.109972	0.174228	0.120317		0.15239	0.1628	0.179967	0.164286	0.185905	0.128056
0.115746	0.140957	0.15133	0.0666481	0.145623	0.123959		0.11229	0.0979106	0.166195	0.189468	0.167132	0.176133			0.0222273	0.0196521	0	0.145799	0.0888351	0.168918		0.0874464	0.190328	0.143103	0.212984	0.0445104	0.112537
0.0829457	0.163064	0.088647	0.211322	0.172824	0.0953488		0.103378	0.10233	0.137727	0.0525935	0.17059	0.138733			0.131569	0.103638	0	0	0.116018	0.137346		0.153194	0.140378	0.136349	0.122085	0.16621	0.2498
0.126957	0.14606	0.137346	0.183006	0.133373	0.12333		0.193804	0.133226	0.126349	0.125067	0.136975	0.163274			0.0726322	0	0.128412	0.0491968	0.247101	0.138984		0.152059	0.158978	0.177635	0.151104	0.100024	0.156307
0.12489	0.16449	0.150033	0.190034	0.125634	0.154614		0.0658576	0.131638	0.0737018	0.140409	0.194247	0.0939275			0.0956193	0.0812582	0.134546	0.110144	0.149068	0.157149		0.120657	0.130005	0.236009	0.160829	0.151889	0.150971
0.146858	0.125297	0.126184	0.10896	0.13456	0.149433		0.202329	0.0788177	0.157095	0.120072	0.108972	0.144946			0.123885	0.115154	0.0139932	0.0479233	0.150937	0.106258		0.149311	0.157508	0.138865	0.118689	0.127206	0.0925267
0.0914787	0.117035	0.217318	0.105993	0.0928212	0.0822609		0.177986	0.140017	0.156206	0.165803	0.157417	0.155204			0.0685966	0.0885253	0.003276	0	0.130939	0.220444		0.174976	0.170264	0.121227	0.140732	0.205585	0.186922
0.166118	0.143055	0.181387	0.136652	0.151259	0.123937		0.102881	0.0914234	0.161314	0.102068	0.179712	0.13103			0.125244	0.146702	0.138566	0.00926385	0.11065	0.0946137		0.102734	0.148033	0.187044	0.202784	0.0578842	0.225823
0.150171	0.123251	0.216007	0.186351	0.141881	0.0948122		0.0423478	0.174221	0.157	0.111972	0.132476	0.120283			0.119785	0.0914787	0.132425	0.126015	0.150859	0.169908		0.147364	0.147742	0.175341	0.173562	0.11699	0.140478
0.0600945	0.133408	0.12372	0.148931	0.150206	0.112222		0.155261	0.108436	0.132157	0.139108	0.118759	0.19294			0.135155	0.139803	0.148182	0.11601	0.106027	0.201078		0.0469222	0.107712	0.110315	0.188539	0.131535	0.109876
0.130129	0.17295	0.12013	0.108539	0.150666	0.17191		0.0741589	0.160802	0.098806	0.129246	0	0.0550067			0.00651913	0.123798	0.0223933	0.186473	0.175293	0.0466724		0.095766	0.127602	0.135959	0.116987	0.0864486	0.076019
0.0759233	0.211917	0.128493	0.158255	0.0829672	0.221031		0.168841	0.128157	0.160355	0.130664	0.162911	0.109061			0.103129	0.0937772	0.123997	0	0.193333	0.0500368		0.13641	0.0907865	0.0893414	0.151499	0.163727	0.0957775
0.137797	0.132692	0.124152	0.120632	0.18407	0.153141		0.0123145	0.144172	0.0954155	0.139947	0.146119	0.132095			0.0624393	0.126546	0.135503	0.110281	0.169152	0.174237		0.086671	0.127745	0.112217	0.164822	0.106089	0.110859
0.107475	0.152695	0.171355	0.0932786	0.130778	0.125377		0.160215	0.221064	0.108669	0.15998	0.112948	0.129179			0.160709	0.0774502	0.0298765	0.019467	0.219373	0.120543		0.126594	0.091569	0.135996	0.114826	0.148232	0.135744
0.148642	0.122046	0.22537	0.158207	0.000725295	0.174794		0	0.102067	0.154132	0.124468	0.116692	0.145117			0.0572391	0.122455	0.163793	0.114459	0.171348	0.102663		0.113889	0.181306	0.149127	0.137135	0.121951	0.189573
0	0.151241	0.0950845	0.152673	0.111355	0.18442		0.164635	0.0392768	0.136913	0.0878845	0.11797	0.14923			0.136912	0.0695595	0.131951	0.1608	0.239602	0.123656		0.118331	0.12866	0.155054	0.208458	0.176606	0.171973
0.167142	0.126917	0.150989	0.150673	0.161585	0.150868		0.15151	0.140377	0.192958	0.207296	0.165237	0.0378938			0.0775159	0.0998235	0.132683	0	0.159814	0.0595195		0.167998	0.132503	0.0852632	0.140677	0.112041	0.155663
0.395626	0.126956	0.0894737	0.100383	0.179916	0.125124		0.0446907	0.145785	0.154522	0.12861	0.15154	0.1301			0.079023	0.0651042	0.0419735	0.129838	0.166289	0.186017		0.118527	0.16821	0.170888	0.177599	0.120534	0.1499
0.139643	0.114036	0.15653	0.211332	0.141688	0.12416		0.137333	0.0320246	0.111366	0.139883	0.108299	0.0909267			0.216995	0.135023	0.177286	0.0318039	0.0301428	0.185923		0.0588028	0.171041	0.172524	0.116527	0.0371486	0.149588
0.122542	0.120692	0.134962	0.181855	0.177944	0.11724		0.136942	0.0529557	0.0880074	0.184897	0.164733	0.0316589			0.138079	0.0765893	0.143752	0.11734	0.1736	0.0839881		0.168346	0.0861244	0.223881	0.145814	0.0855615	0.0983693
0.0740666	0.127372	0.147677	0.18264	0.132878	0.12388		0.0716185	0.11433	0.109026	0.109569	0.117655	0.152727			0.0449581	0	0.136805	0.108336	0.202416	0.147487		0.080801	0.0802114	0.117741	0.155687	0.165499	0.123042
0.139468	0.160017	0.212277	0.116844	0.130474	0.157207		0.159574	0.136776	0.153387	0.189783	0.089404	0.211621			0.11209	0.127182	0.0784703	0.11602	0.176958	0.125083		0.151784	0.175441	0.223126	0.590594	0.019981	0
0.14615	0.206448	0.179533	0.123867	0.145843	0.166492		0.15212	0.12681	0.150928	0.130845	0.118962	0.140459			0.105064	0	0.10978	0	0.224221	0.112245		0.154524	0.218523	0.173795	0.14826	0.122273	0.112307
0.117952	0.125026	0.179671	0.135269	0.0909774	0.125385		0.141124	0.106061	0.111111	0.184427	0.136648	0.153471			0	0.136561	0.140574	0.112	0.191158	0.128168		0.125205	0.127599	0.14496	0.115335	0.146745	0.051787
0.130752	0.124275	0.0997137	0.233196	0.144269	0.129412		0.114673	0.0591783	0.14481	0.142416	0.131302	0.117733			0.0645161	0.126035	0.0122411	0.0724686	0.150522	0.0802482		0.156253	0.163358	0.158257	0.146089	0.0858565	0.180526
0.171141	0.190414	0.120496	0.14415	0.151741	0.0947313		0.150122	0.0708661	0.120708	0.0703553	0.197666	0.106042			0.135787	0.0978955	0.0973484	0.108465	0.312305	0.22774		0.143203	0.134573	0.177056	0.198244	0.106377	0.096463
0.136972	0.165901	0.124879	0.110121	0.134744	0.161345		0.128614	0.17757	0.150888	0.0395363	0.166105	0.103133			0	0.131383	0.161066	0	0.173415	0.19886		0.114756	0.179401	0.219111	0.123848	0.114562	0.0988761
0.1917	0.139176	0.123229	0.152893	0.207342	0.154837		0.0361882	0	0.123073	0.148615	0.149423	0.197026			0.142038	0.0940981	0.119407	0.0659375	0.156996	0.120775		0.145813	0.165552	0.140295	0.137796	0.161223	0.16644
0	0.117197	0.173291	0.132119	0.112681	0.0918919		0.104889	0.203483	0.0885073	0.134888	0.0709382	0.123822			0	0.04	0.0907244	0.112912	0.152454	0.197002		0.137516	0.153248	0.115988	0.0469753	0.161589	0.0997612
0.124701	0.115947	0.111431	0.0953211	0.169171	0.14587		0.127699	0.220251	0.13817	0.132502	0.111798	0.124008			0.129201	0.137691	0.101211	0	0.124942	0.161748		0.0579466	0.0506887	0.200555	0.174921	0.12102	0.13211
0.0946039	0.130595	0.0937404	0.165878	0.120615	0.0986644		0.0646891	0.158121	0.117014	0.111093	0.171843	0.072814			0.0103478	0.0890651	0.148843	0.17289	0.00205128	0.1559		0.138175	0.148859	0.199364	0.148591	0	0
0.0932911	0.131657	0.188388	0.157735	0.229209	0.118298		0.134815	0.0836393	0.164124	0.177859	0.126494	0.126041			0	0.158525	0.1285	0.115641	0.0567515	0.230738		0.105877	0.161804	0.150941	0.14775	0.152734	0.114623
0.138885	0.157115	0.0884401	0.0980874	0.159854	0.158835		0.111627	0.124528	0.160457	0.0585612	0.11197	0.125407			0.138101	0.126005	0.0573797	0.0477081	0.21379	0.0486049		0.140424	0.11242	0.171861	0.161358	0.194444	0.198892
0.112564	0.209263	0.142922	0.208859	0.11682	0.239175		0.183844	0.111646	0.147673	0.141677	0.193062	0.0295558			0	0.0707113	0.102742	0.215204	0.16276	0.198521		0.1272	0.174736	0.0856782	0.121598	0.0888989	0.09978
0.112125	0.126176	0.143616	0.173273	0.17691	0		0.113698	0.117962	0.123736	0.119669	0.128265	0.163812			0.148174	0.0672716	0.122276	0.115031	0.124386	0.172547		0.119869	0.113682	0.0980917	0.151415	0.258344	0.163023
0.171789	0.117373	0.134355	0.169807	0.126706	0.161337		0.10228	0.123563	0.200533	0.159132	0.0929689	0.118496			0.0163132	0.0764384	0.1526	0.0737124	0.103663	0.162173		0.165793	0.0997687	0.143164	0.201953	0.105333	0.0986368
0.140568	0.229008	0.153344	0.117932	0.175785	0.170796		0.128593	0.119502	0.268016	0.188968	0.151815	0.235886			0	0.0689464	0.0252101	0.181868	0.0718098	0.17041		0.149728	0.195587	0.19988	0.155389	0.118115	0.124477
0.0931308	0.158245	0.181297	0.110428	0.125322	0.132396		0.160766	0.0575963	0.129368	0.174953	0.132327	0.15835			0.136214	0.0811197	0.048838	0.115788	0.0961234	0.0555789		0.0847249	0.133824	0.135697	0.054565	0.117999	0.0978166
0.120757	0.131251	0.13812	0.146458	0.133159	0.136747		0.0959464	0.044898	0.280554	0.0944497	0.113529	0.160315			0.0794271	0.14955	0.0996532	0.0983903	0.232213	0.198198		0.158738	0.146437	0.0222437	0.161639	0.105687	0.126679
0.11204	0.114114	0.103952	0.176753	0.150612	0.120948		0.178152	0.167718	0.148355	0.129863	0.103435	0.191478			0.128647	0.12317	0.128406	0.1112	0.142503	0.178482		0.0909725	0.161641	0.151888	0.162714	0.160468	0.213183
0.125213	0.0975008	0.119425	0.130386	0.0956798	0.121644		0.0821422	0.0839755	0.217498	0.174173	0.077529	0.150273			0.0257827	0.044522	0.153127	0.0807429	0.1722	0.0848946		0.149508	0.0918274	0.141641	0.147189	0.121102	0.108255
0.136439	0.132099	0.12648	0.113011	0.144413	0.158544		0.197666	0.166277	0.0847046	0.146468	0.154964	0.193856			0.00813008	0	0.0776495	0.104529	0.106712	0.259453		0.158654	0.140909	0.180062	0.137931	0.145619	0.165005
0.124571	0.132348	0.128259	0.142985	0.146507	0.161917		0.184531	0.120761	0.147898	0.0946891	0.199944	0.154917			0.128198	0.133929	0.0282767	0.132291	0.121972	0.167838		0.122874	0.0514504	0.201531	0.159847	0.144868	0.145231
0.121681	0.0865385	0.167102	0.157011	0.137936	0.143868		0.0885387	0.107323	0.166993	0.0615894	0.137556	0.153569			0	0.134771	0.133704	0.0255016	0.0142151	0		0.104307	0.161748	0.121531	0.125797	0.182078	0.128064
0.167989	0.176596	0.193262	0.0974071	0.130081	0.125838		0.0256925	0.102755	0.114118	0.110186	0.193065	0.161858			0.105215	0.142381	0.13395	0.110173	0.121622	0.133141		0.140089	0.171783	0.215349	0.143645	0.118376	0.105295
0.142503	0.125328	0.0913291	0.0850904	0.114178	0.138227		0.166217	0.0896873	0.144685	0.156017	0.202304	0.149965			0.0928127	0.00907029	0.147561	0.109095	0.242944	0.221972		0.111529	0.136052	0.145576	0.195841	0.113972	0
0.186782	0.112041	0.164384	0.151101	0.18212	0.0895171		0.0665663	0.134203	0.205276	0.181672	0.093725	0.108553			0.0662461	0.0980898	0.217923	0.0143266	0.147907	0.157704		0.173305	0.175159	0.139117	0.212611	0.125498	0.10156
0.131254	0.231785	0.0889048	0.139175	0.129693	0.157008		0.154027	0.098657	0.113272	0.183057	0.193658	0.146814			0.0323887	0.096381	0.0381434	0.10935	0.162893	0.152416		0.0492799	0.180616	0.168272	0.0716719	0.113625	0.137337
0.100368	0.143847	0.145297	0.107324	0.198796	0.154654		0.0283348	0.0650257	0.105492	0.115871	0.180915	0.21846			0.129493	0	0.127964	0.185113		0.085815		0.148498	0.186535	0.117329	0.146747	0.121678	0.0637887
0.0864317	0.114052	0.148065	0.200607	0.112679	0.0863602		0.147853	0.146243	0.165465	0.110065	0.0801628	0.111483			0.136637	0.106574	0.128448	0		0.225352		0.137012	0.149254	0.177551	0.157387	0.166893	0.116206
0.141094	0.113108	0.104228	0.1909	0	0.12851		0.165373	0.105383	0.121038	0.134884	0.108498	0.0541698			0.11526	0.129175	0.149924	0.106795		0.178446		0.138241	0.170995	0.132156	0.160007	0.152506	0.213435
0.131008	0.114359	0.180132	0.0579088	0.146994	0.0919729		0.161086	0.109294	0.151745	0.193104	0.159333	0.111334			0.0355309	0.13855	0.303154	0.158567		0.0664346		0.138162	0.125085	0.111456	0.158449	0.135282	0.147727
0.15774	0.144496	0.171928	0.135474	0.164913	0.11619		0.0228611	0.1492	0.0591763	0.154845	0.158744	0.122861			0.0897921	0.146267	0.19678	0.00805768		0.179926		0.126337	0.118649	0.201936	0.160352	0.341377	0.109017
0.140612	0.137769	0.190276	0.117857	0.131732	0.156253		0.125983	0.181091	0.142914	0.0998695	0.128682	0.145717			0.133541	0.0934657	0.138832	0.109851		0.232577		0.0984946	0.147796	0.195497	0.121748	0.10327	0.169563
0.233835	0.124725	0.101195	0.160875	0.138972	0.208447		0.0939842	0.128998	0.0421982	0.168496	0.184594	0.138683			0	0.0673389	0.122067	0.183905		0.197011		0.173165	0.177449	0.126638	0.129438	0.112626	0.113991
0.0896262	0.184	0.124283	0.162709	0.140341	0.158055		0.147669	0.141416	0.163258	0.179758	0.178415	0.167568			0.110656	0.0368463	0.215832	0.00880705		0.118071		0.125493	0.151301	0.149126	0.181585	0.138838	0.16141
0.13217	0.109958	0.12388	0.132411	0.0931329	0.176858		0.0331074	0.176	0.151924	0.14468	0.127923	0.166118			0.0922731	0.0666424	0.121711	0.108562		0.234783		0.105083	0.0997151	0.0824002	0.136812	0.0896072	0.231176
0.078217	0.128195	0.128617	0.103363	0.129327	0.148436		0.167031	0.114798	0.132619	0.195931	0.0305195	0.115916			0.0604474	0.118293	0.120192	0.179412		0.152097		0.155165	0.175498	0.104782	0.0725973	0.129426	0.0910024
0.0715219	0.249351	0.169142	0.169557	0.147	0.127222		0.132569	0.135683	0.0786248	0.0713779	0.148096	0.114087			0	0.14244	0.152164	0.023562		0.10956		0.0874439	0.126724	0.119361	0.151148	0.166662	0
0.138406	0.14367	0.202869	0.135768	0.149695	0.146301		0.105623	0.133045	0.159091	0.126444	0.125611	0.079331			0.126757	0.126492	0.201333	0.113289		0		0.152645	0.107548	0.167424	0.154842	0.157479	0.104949
0.128686	0.117575	0.0900955	0.093415	0.100697	0.11983		0.177051	0.13865	0.0752039	0.1585	0.11536	0.211771			0.0360054	0.0134353	0.137051	0.190011		0.233101		0.153829	0.169698	0.130808	0.161607	0.135132	0.143336
0.161321	0.111094	0.0835528	0.151399	0.170704	0.11441		0.129412	0.132823	0.11294	0.166416	0.0966341	0.184112			0.0924078	0	0.172273	0.059136		0.183113		0.113839	0.0942635	0.0206186	0.15959	0.42636	0.131704
0.141084	0.128739	0.217846	0.103794	0.138952	0.140612		0.0559132	0	0.154226	0.0825566	0.152368	0.190338			0	0.143966	0.116189	0.108615		0.0850299		0.126641	0.135367	0.129576	0.159485	0.109965	0.193209
0.142395	0.153684	0.15127	0.0382956	0.193584	0.164599		0.114665	0.037234	0.135553	0.173211	0.0987878	0.124499			0.0450528	0.134285	0.184834	0.186889		0.257901		0.142337	0.0358907	0.123787	0.14153	0.123285	0.164088
0.159673	0.0347222	0.163769	0.0786151	0.0279232	0.145027		0.120219	0.148952	0.147321	0.0784866	0	0.109843			0.130844	0	0.132151	0.0517916		0.162533		0.155726	0.187686	0.182257	0.126148	0.164557	0.110954
0.119458	0.133828	0.112269	0.207997	0.129536	0.122872		0.0762038	0.114776	0.0924356	0.140507	0.0851964	0.0845992			0.0153509	0.0475331	0.124138	0.118642				0.105579	0.128378	0.178818	0.193149	0.137836	0.190388
0.130188	0.0940089	0.202346	0.187741	0.146642	0.133648		0.153295	0.117379	0.0967935	0.133275	0.153906	0.0891938			0.0976281	0.136898	0.209677	0.182094				0.127728	0.170376	0.110484	0.122584	0.0912322	0.159634
0.0832396	0.1952	0.174355	0.145395	0.158099	0.08997		0.101942	0.127313	0.102349	0.0984556	0.182917	0.111463			0.0649762	0.0958255	0.168102					0.14234	0.177579	0.214489	0.0728315	0.121193	0.130213
0.0308601	0.126769	0.0964802	0.115816	0.136808	0.166094		0.161128	0.122683	0.109583	0.146783	0.176669	0.15374			0	0	0.120717					0.124006	0.177916	0.14504	0.119133	0.170567	0.0133906
0.136796	0.119437	0.104662	0.232642	0.115413	0.389248		0.116152	0.255407	0.149756	0.186373	0.104197	0			0.132852	0.0708991	0.172463					0.16385	0.151084	0.137622	0.157576	0.198939	0.111972
0.111578	0.239851	0.137533	0.149223	0.173292	0.164218		0.102379	0.147863	0.160535	0.117107	0.163575	0.111597			0.0456274	0.127421	0.114151					0.141803	0.194276	0.216739	0.149738	0.171929	0.14401
0.154707	0.134319	0.126251	0.160897	0.153908	0.0931932		0.106261	0.22373	0.116375	0.0904701	0.120431	0.0801865			0	0.178596	0.144533					0.123664	0.121116	0.149563	0.161117	0.131821	0.126832
0.138616	0.133345	0.129519	0.148761	0.0912218	0.123548		0.0972461	0.152884	0.149183	0.143663	0.0948959	0.207803			0.0979592	0.0982659	0.184964					0.154845	0.0971056	0.109038	0.14808	0.104149	0.210466
0.143249	0.113228	0.166825	0.111622	0.137621	0.120956		0.187881	0.245752	0.142965	0.113703	0.082117	0.148528			0.052506	0.0868731	0.118363					0.0840575	0.156719	0.206189	0.129245	0.37197	0.165961
0.147007	0.139577	0.161699	0.188519	0.150728	0.124306		0.0637422	0.0958827	0.151543	0.16373	0.101454	0.0969546			0	0.073724	0.110287					0.0528755	0.178444	0.116313	0.131314	0.110329	0.109351
0.124522	0.154501	0.0939291	0.174685	0.149206	0.17228		0.195367	0.106922	0.0496778	0.195752	0.140137	0.119532			0.134053	0.130689	0.114517					0.147477	0.133955	0.221071	0.172312	0.10665	0.170029
0.0821962	0.045977	0.0869499	0.0933584	0.0928159	0.212153		0.17295	0.118071	0.120614	0.129319	0.237796	0.160596			0.0805921	0.138099	0.135586					0.0800349	0.148912	0.161418	0.0917793	0.167546	0.111428
0.138611	0.155224	0.250469	0.314266	0.163351	0.156002		0.101625	0.109558	0.138155	0.188559	0.168755	0.0077591			0.107475	0	0.197941					0.183806	0.179453	0.201617	0.138857	0.119804	0.371257
0.138573	0.181875	0.161965	0.156781	0.159252	0.128632		0.0206585	0.125747	0.116128	0.125341	0.127544	0.187074			0.0253469	0.111052						0.170629	0.126248	0.0785955	0.160449	0.0837619	0.119356
0.110679	0.147992	0.173817	0.15921	0.133914	0.171859		0.173015	0.187749	0.15736	0.214256	0.153683	0.161284			0	0.14873						0.131842	0.0950475	0.0733177	0.145319	0.122222	0.14084
0.150475	0.164437	0.109128	0.0355014	0.168796	0.151684		0.178577	0.048512	0.130211	0.143498	0.0995166	0.128619			0.139492	0.13326						0.148604	0.145071	0.13753	0.158928	0.160251	0.129177
0.137696	0.114071	0.20041	0.221395	0.215603	0.126677		0.0760533	0.0298846	0.140783	0.0862696	0.196597	0.237539			0	0						0.136176	0.0806206	0.178331	0.142714	0.162857	0.123493
0.142304	0.125468	0.17172	0.176855	0.116176	0.138603		0.179721	0.18264	0.151564	0.0273881	0.126232	0.14405			0	0.109998						0.0685346	0.149936	0.125017	0.140914	0.142683	0.121045
0.200654	0.128057	0.191484	0.13299	0.0829335	0.102242		0.0867393	0.102938	0.382191	0.139558	0.10444	0.157374			0.102708	0.136244						0.0479275	0.0709615	0.193323	0.176076	0.240495	0.160324
0	0.11895	0.101894	0.101902	0.0557873	0.11447		0.160494	0.160859	0.208343	0.127878	0.190002	0.159377			0.154594	0.150848						0.0806861	0.203214	0.133416	0.146946	0.108591	0.14029
0	0.0755287	0.141095	0.141307	0.160117	0.163219		0.163191	0.174092	0.168782	0.134615	0.122095	0.180358			0.0228061	0.107409						0.133169	0.119746	0.177327	0.118535	0.133103	0.20456
0.10731	0.0122449	0.126303	0.070993	0.135839	0.147229		0.0512644	0.16138	0.155976	0.115429	0.0896063	0.10397			0.1355	0.123695						0.067324	0.169615	0.179967	0.12871	0.118961	0.110322
0.142007	0.156256	0.137588	0.15841	0.122753	0.169652		0.145152	0.0822527	0.258942	0.14561	0.140078	0.184713			0.0629371	0.132486						0.119065	0.187078	0.154472	0.158335	0.0962505	0.196292
0.089547	0.149272	0.174248	0.145573	0.166893	0.144565		0.120384	0.130533	0.145851	0.0678863	0.134112	0.145201			0	0.106712						0.138832	0.200042	0.140261	0.138062	0.162943	0.170381
0.130767	0.194613	0.0927455	0.191205	0.13926	0.122916		0.15989	0.0974333	0.199316	0.116913	0.133501	0.13689			0.116024	0.144652						0.113897	0.137466	0.0959368	0.159073	0.102022	0.110188
0.0728529	0.131449	0.141597	0.111111	0.0926396	0.08774		0.0907583	0.106882	0.129306	0.169865	0.13358	0.127638			0.0237461	0.123127						0.0162722	0.17599	0.126559	0.113427	0.170389	0.215234
0.0555654	0.138144	0.0864002	0.144779	0.138656	0.164999		0.143411	0.1387	0.095226	0.161003	0.077323	0.115908			0.1528	0.109648						0.163212	0.129032	0.130108	0.153147	0.134177	0.436887
0.0551207	0.117197	0.222987	0.108373	0.152999	0.138774		0.119929	0.143357	0.034967	0.20591	0.126408	0.0548717			0.121348	0.136422						0.102109	0.115449	0.164951	0.157769	0.139569	0.118644
0.14442	0.0828835	0.164955	0.156743	0.152703	0.166339		0.0919745	0.121349	0.151317	0.0984494	0.10416	0.217561			0.0653514	0.134598						0.0809287	0.143712	0.105908	0.141544	0.150134	0.077793
0.104288	0.153975	0.170329	0.137803	0.111153	0.0992191		0.152472	0.126981	0.105369	0.205128	0.269536	0.115836			0	0.107792						0.149828	0.173502	0	0.172108	0.105043	0.149339
0.155318	0.0825921	0.106475	0.0357661	0.172396	0.111634		0.12572	0.170783	0.192371	0.128688	0.176538	0.123288			0.109386	0.127957						0.0816398	0.15889	0.101987	0.160822	0.142161	0.145423
0.115599	0.0203016	0.190912	0.219461	0.109026	0.126923		0.113148	0.168148	0.131023	0.131829	0.085575	0.146101			0.0170554	0.129637						0.19365	0.110694	0.195109	0.0867101	0	0.112454
0.133472	0.164735	0.174119	0.168675	0.124166	0.144803		0.0199059	0.12717	0.184563	0.0824588	0.180879	0.137497			0.0864625	0						0.173774	0.123878	0.107697	0.116465	0.117411	0.121054
0.0630159	0.158866	0.217901	0.133137	0.152981	0.187834		0.152937	0.139408	0.103273	0.0881543	0.179675	0.161028			0.140961	0.11098						0.126944	0.173228	0.175425	0.146365	0.085247	0.19636
0.116888	0.191031	0.126216	0.137566	0.173846	0.161506		0.08482	0.21799	0.123827	0.186484	0.080403	0.115187			0.0523006	0						0.172626	0.126152	0.141882	0.133736	0.167211	0.186659
0.130835	0.131237	0.115237	0.132993	0.117492	0.155825		0.162758	0.128901	0.0632911	0.165417	0.158771	0.1225			0	0.139677						0.138554	0.172713	0.17738	0.164289	0.115745	0.112455
0.0892582	0.138434	0.127289	0.163781	0.056092	0.173234		0.0963622	0.112209	0.153861	0.113438	0.129095	0.0967537			0.117462	0.132128						0.12455	0.0690243	0.0731007	0.145067	0.165702	0.111925
0.10785	0.130557	0.136808	0.176059	0.162409	0.120879		0.159405	0.133814	0.16077	0.168732	0.127857	0.143496			0.145935	0.125276						0.0871316	0.147143	0.0823382	0.165358	0.193741	0.174969
0.138367	0.168409	0.188743	0.137639	0.127281	0.127607		0.114816	0.139893	0.163154	0.113678	0.179384	0.243644			0.0193129	0.111558						0.147559	0.0370535	0.141883	0.138289	0.283582	0.164274
0.144918	0.104386	0.0944846	0.164279	0.135829	0.132249		0.113377	0.137872	0.132825	0.173626	0.212913	0.184866			0.143133	0						0.147362	0.177064	0.122817	0.14429	0.118421	0.238353
0.109368	0.0446117	0.159624	0.104355	0.174395	0.12795		0	0.0177054	0.0726681	0.106036	0.152168	0.16899			0.162968	0.130646						0.124084	0.0932744	0.120799	0.123962	0.328213	0.0580624
0.0816644	0.0463623	0.0890315	0.127813	0.134977	0.125422		0.109671	0.0302656	0.161441	0.194433	0.191523	0.108918			0.160172	0.137494						0.15963	0.0861746	0.126214	0.154359	0.19896	0.111206
0	0.145676	0.177031	0.100778	0.095433	0.151684		0.0761449	0.126745	0.0364366	0.148535	0.0793905	0.0358374			0.0311707	0.145624						0.114701	0.175982	0.0950808	0.146882	0.109467	0.165825
0.0671018	0.170193	0.1516	0.158611	0.147622	0.140702		0.173023	0.118906	0.115263	0.199211	0.134735	0.154223			0.179122	0.114452						0.168731	0.214473	0.106125	0.155405	0.133827	0.0317033
0.19025	0.181614	0.17565	0.0892193	0.149807	0.147209		0.185604	0.149172	0.151801	0.080197	0.101252	0.15493			0.135784	0						0.117235	0.141384	0.209213	0.122885	0.117581	0.119806
0.125498	0.141911	0.128427	0.133564	0.133468	0.116809		0.164324	0.159516	0.15582	0.134579	0	0.0774218			0.140327	0.110795						0.080245	0.152	0.184572	0.135685	0.095559	0.133679
0.114145	0.143268	0.188129	0.101726	0.203417	0.191538		0.0194642	0.0846154	0.147691	0.162249	0.136324	0.0778063			0.170786	0.147267						0.161683	0.135304	0.112953	0.176423	0.158218	0.193898
0.116154	0.124325	0.17809	0.191003	0.103584	0.0860197		0.081827	0.264724	0.132196	0.115366	0.179424	0.201423			0.022792	0.120528						0.0210928	0.13264	0.173358	0.126199	0.191171	0.232367
0.128609	0.157754	0.285765	0.176368	0.15276	0.157176		0.174824	0.145763	0.106131	0.068875	0.149972	0			0.151644	0.120332						0.196854	0.154697	0.126941	0.159893	0.116575	0.111333
0.139556	0.128223	0.131496	0.136088	0.138157	0.154157		0.164096	0.221759	0.172256	0.158025	0.158581	0.0975972			0.142426	0.00900901						0.17212	0.14489	0.110968	0.152954	0.187805	0.170226
0.100261	0.129764	0.0921253	0.136116	0.147842	0.162132		0.0871177	0.231727	0.127569	0.112901	0.176238	0.164094			0.201578	0.133555						0.107214	0.155439	0.135555	0.153082	0.281932	0.0565152
0.0673333	0.0819367	0.130351	0.131847	0.163736	0.108932		0.172335	0.151956	0.135768	0.0460464	0.1756	0.0590144			0.162477	0.133655						0.172678	0.0740417	0.196812	0.14391	0.11598	0.110692
0.150915	0.149384	0.140996	0.133852	0.124786	0.121485		0.116071	0.0969533	0.114249	0.132785	0.100562	0.223308			0.0215444	0.156428						0.143011	0.124565	0.160512	0.0873394	0.174784	0.172661
0.137018	0.150739	0.196973	0.138774	0.069376	0.109017		0.144713	0.0880513	0.0603746	0.137754	0.177617	0.153358			0.134936	0.122691						0.12973	0.164914	0.107117	0	0.100563	0.124022
0.115554	0.202908	0.095169	0.191657	0.0818789	0.144716		0.169802	0.137954	0.140452	0.120065	0.152437	0.122937			0.137405	0.117747						0.105263	0.140023	0.137518	0.118736	0	0
0.134654	0.147291	0.174065	0.171415	0.15175	0.176346		0.047315	0.0846277	0.157186	0.129301	0.13874	0.157021			0.04875	0.130902						0.14112	0.148823	0.178122	0.110608	0.123471	0.111
0.130102	0.131382	0.0916219	0.116482	0.124764	0.143717		0.120527	0.126671	0.131324	0.16525	0.0832534	0.0242781			0.167226	0.154961						0.135992	0.0926473	0.0898544	0.166968	0.118929	0.15494
0.142494	0.149263	0.149113	0.137021	0.140429	0.168884		0.0845231	0.182181	0.122271	0.12237	0.100226	0.159953			0.140028	0.10257						0.1266	0.140593	0.0749769	0.124272	0.111336	0.199389
0.116793	0.0961961	0.141416	0.0974684	0.166318	0.173072		0.184604	0.0818454	0.0656527	0.270278	0.0999499	0.130068			0.0365793	0.131837						0.165821	0.0803042	0.0970918	0.15675	0.160924	0.178206
0.0750242	0.114763	0.175147	0.157745	0.134392	0.12104		0.102508	0.0936148	0.120217	0.121547	0.119789	0.220887			0.13675	0						0.116518	0.163903	0.152148	0.149979	0.125708	0.108597
0.128121	0.0884758	0.116347	0.133967	0.0851247	0.12971		0.16479	0.147446	0.13985	0.11122	0.191184	0.153797			0.101289	0.150801						0.168079	0.10865	0.146008	0.160315	0.187528	0.112767
0.134203	0.0875536	0.223287	0.129368	0.18731	0.133747		0.122506	0.114417	0.128072	0.182384	0.168355	0.158518			0.170835	0.157753						0.112997	0.198775	0.162087	0.154673	0.29241	0.179948
0.109124	0.183408	0.1824	0.107571	0.147696	0.115633		0.0912	0.170657	0.174294	0.138185	0.110941	0.136455			0.149051	0.0993855						0.0782912	0.155002	0.0795291	0.102855	0.128183	0.312036
0.145264	0.153235	0.22743	0.195239	0.14525	0.118265		0.180833	0.163889	0.133325	0.125218	0.16046	0.172582			0.131443	0.0962434						0.155133	0.119268	0.0922652	0.186333	0.0970808	0.229019
0.135142	0.177311	0.112612	0.179661	0.218182	0.147072		0.122845	0.131514	0.133961	0.169777	0.190813	0.106652			0.157817	0.140736						0.0933958	0.164174	0.171578	0.128523	0.124526	0.167755
0.147882	0.127955	0.13539	0.156623	0.107073	0.163223		0.106925	0.0953217	0.186767	0.270335	0.118689	0.16431			0.135338	0.153164						0.201841	0.10568	0.174691	0.104787	0.125522	0.0137184
0.0985942	0.131807	0.13297	0.130225	0.166624	0.139589		0.0539162	0.163914	0.454545	0.142124	0.140625	0.156943			0.147659	0.113646						0.178681	0.155896	0.177543	0.168531	0.109916	0.0886894
0.0745321	0.153304	0.143201	0.134894	0.13677	0.107079		0.13071	0.101678	0.171648	0.0747999	0.175282	0.142973			0.111501	0.0148908						0.115664	0.12764	0.129559	0.150478	0.170961	0.104371
0.171645	0.101389	0.173884	0.133959	0.112829	0.174469		0.113026	0.139256	0.189779	0.0123379	0.0316672	0.139013			0.124143	0.143901						0.195739	0.156432	0.169618	0.1738	0.121279	0.156025
0.176495	0.122144	0.0982812	0.150696	0.157819	0.17966		0.159773	0.139195	0.13678	0.1423	0.0894728	0.17862			0.111648	0.138472						0.179668	0.153044	0.132825	0.157044	0.161285	0
0.103196	0.0776359	0.180771	0.140366	0.129344	0.0918044		0.0896827	0.138694	0.221596	0.126162	0.135349	0.0457242			0.144675	0.153973						0.135961	0.0539468	0.115568	0.133867	0.0931373	0.114686
0.131774	0.250994	0.0916655	0.166161	0.0722461	0.146523		0.173423	0.122203	0.151649	0.136327	0.150676	0.0986684			0.124715	0.107128						0.0817352	0.137574	0.18946	0	0.124891	0.169306
0.14508	0.150555	0.150893	0.122351	0.105165	0.156315		0.121173	0.146604	0.214961	0.118043	0.142658	0.108786			0.104403	0.0860555						0.144335	0.16464	0.128899	0.175523	0.130689	0.203719
0.146312	0.199204	0.118321	0.175126	0.161767	0.108227		0.0866222	0.179045	0.131943	0.170775	0.166543	0.0937593			0.137041	0.148052						0.149572	0.140597	0.189334	0.128733	0.11122	0.200925
0.083726	0.140613	0.166397	0.0912663	0.126489	0.125529		0.161804	0.177489	0.091895	0.0951123	0.0744307	0.138618			0.124553	0.160958						0.10681	0.156688	0.124828	0.150348	0.169238	0.104924
0.0726293	0.135417	0.104036	0.148831	0.132804	0.132872		0.105336	0.188841	0.0863211	0.10681	0.150992	0.143386			0.127161	0.109307						0.174327	0.112367	0.148084	0.16245	0.180832	0.191995
0.151922	0.127692	0.196316	0.159139	0.166866	0.161008		0.0968313	0.125838	0.209085	0.158863	0.100184	0.142857			0.11636	0						0.119686	0.130309	0.18685	0.152	0.119198	0.341418
0.131857	0.123161	0.185842	0.136235	0.143798	0.158514		0.0600606	0.178198	0.0535516	0.166121	0.21421	0.092908			0.142045	0.0668754						0.170839	0.0536805	0.111311	0.166236	0.170497	0.181345
0.0668998	0.135584	0.0814203	0.0977071	0.095454	0.146657		0.192335	0.112213	0.0817094	0.20969	0.178293	0.076077			0.134039	0.139928						0.112528	0.143553	0.110141	0.157124	0.136507	0.00720367
0.133597	0.0993983	0.129268	0.190297	0.1695	0.17014		0.173744	0.111774	0.183253	0.120545	0.132405	0.12783			0.143854	0.131424						0.0640669	0.160494	0.0944028	0.258079	0.168285	0.107069
0.13187	0.0942731	0.132503	0.175334	0.148383	0.162721		0.182545	0.152292	0.214719	0.0671253	0.190429	0.181232			0.109696	0.156094						0.158355	0.126755	0.154053	0.0825808	0.0933499	0.158168
0.147831	0.168337	0.137637	0.159286	0.154407	0.125788		0.0274138	0.143591	0.0973661	0.185282	0.0840509	0.199364			0.135659	0.117477						0.058035	0.0024422	0.153589	0.143425	0.131361	0.117575
0.0913688	0.151205	0.132061	0.146372	0.180218	0.126347		0.105793	0.122285	0.130625	0.142071	0.187433	0.15644			0.138544	0.0133709						0.19641	0.11315	0.154147	0.196846	0.118543	0.125186
0.0591157	0.192019	0.174709	0.151917	0.0913919	0.142906		0.164246	0.0186683	0.0786219	0.1127	0.105393	0.182282			0.136369	0.0752381						0.183651	0.183967	0.118878	0.162881	0.102086	0.171561
0.136163	0.144473	0.0955925	0.11761	0.154506	0.117007		0.163882	0.186876	0.125072	0.177447	0.104537	0.149354			0.114652	0.13946						0.101329	0.105126	0.142171	0.156248	0.165622	0.182471
0.168118	0.123027	0.162812	0.152565	0.152127	0.0975976		0.0789243	0.115011	0.16211	0.0941416	0.0820149	0.0934538			0.143526	0.150981						0.192141	0.108575	0.0992873	0.121756	0.152572	0.103455
0.0636704	0.137793	0.146111	0.139857	0.11595	0.138252		0.148199	0.167794	0.163808	0.187929	0.138667	0.0386213			0.132075	0.15965						0.150479	0.157207	0.163797	0.109695	0.124722	0.200064
0.13359	0.106649	0.0913994	0.165663	0.178916	0.163934		0.114286	0.113461	0.140164	0.15779	0.180989	0.132699			0.101089	0.111711						0.141846	0.175562	0.11613	0.163856	0.171225	0.171592
0.125481	0.155968	0.122514	0.128646	0.130527	0.140093		0.148387	0.0867734	0.137187	0.112773	0.186086	0.0706925			0.115185	0.0264505						0.088216	0.129558	0.181455	0.128215	0.192193	0.168307
0.142019	0.0887669	0.16537	0.169197	0.0711585	0.114592		0.150616	0.260764	0.164668	0.121328	0.189428	0.146091			0.133456	0.00680817						0.151175	0.0971797	0.0312356	0	0.099703	0.181101
0.092249	0.12766	0.107457	0.0960573	0.159715	0.175597		0.0516743	0.137817	0.11576	0.193197	0.143802	0.0680522			0.144662	0.132106						0.127465	0.135006	0.119215	0.140813	0.132101	0.0623804
0.0657844	0.144179	0.199678	0.147078	0.15171	0.182303		0.091472	0.186426	0.0919823	0.0852189	0.123342	0.0621283			0.106536	0.142497						0.126502	0.159808	0.119548	0.200982	0.110369	0.116929
0.134273	0.147795	0.184015	0.153049	0.130794	0.0854223		0.1058	0.209266	0.144423	0.195817	0	0.164325			0.126202	0.155702						0.160421	0.109257	0.171918	0.0902527	0.100576	0.15854
0.188053	0.185625	0.122338	0.125327	0.176109	0.208665		0.0604314	0.103278	0.159205	0.0791356	0.106354	0.167377			0.141056	0.113583						0.195035	0.179617	0.130774	0.162563	0.175005	0.115654
0.078819	0.121297	0.134175	0.0889033	0.159995	0.149812		0.140563	0.0813725	0.14534	0.182331	0.161074	0.119484			0.14954	0						0.169789	0.0994708	0.132547	0.122331	0.156611	0.148415
0.138695	0.112409	0.124749	0.180979	0.168305	0.163066		0.162636	0.127678	0.137209	0.156255	0.174406	0.154865			0.150713	0						0.118642	0.126025	0.0963018	0.162142	0.127503	0.0950243
0.127441	0.144998	0	0.17804	0.145145	0.0727646		0.0833925	0.0506956	0.106218	0.0748275	0.151027	0.0398001			0.116424	0.144884						0.167989	0.0920346	0.125715	0.0886333	0.111666	0.162308
0.158558	0.11116	0.139352	0.159472	0.147834	0.0658021		0.123933	0.122284	0.106397	0.195755	0.165688	0.156354			0.159343	0.125764						0.116725	0.17361	0.184768	0.101004	0.177417	0.117747
0.115434	0.152905	0.13108	0.147844	0.126256	0.150832		0.148075	0.155148	0.263158	0.134814	0.168163	0.128448			0.140337	0.15597						0.0527304	0.146885	0.1217	0.126773	0	0.181234
0.0370217	0.139439	0.113558	0.147226	0.185253	0.172722		0.126235	0.0713581	0.156091	0.148529	0.108882	0.242052			0.00570613	0.111636						0.165203	0.150034	0.0733721	0.241417	0.098667	0.229574
0.151094	0.19103	0.159964	0.150258	0.103939	0.15235		0.116649	0.0572534	0.143957	0.0528344	0.220196	0.162426			0.102024	0.236027						0.10338	0.357664	0.0949427	0	0.13214	0.169062
0.185886	0.154324	0.0891603	0.157585	0.147808	0.128193		0.0369155	0.175621	0.108052	0.142675	0.152753	0.173214			0.154014	0						0.184636	0.0967355	0.152639	0.158016	0	0.137483
0.119692	0.124036	0.0953088	0.141126	0.145749	0.0403756		0.126083	0.117032	0.087404	0.0736582	0.13682	0.137085			0.129163	0.133072						0.188198	0.149312	0.147921	0.0824034	0.108524	0.0907268
0.131395	0.107577	0.153538	0.16578	0.106692	0.166134		0.0897744	0.167737	0.134157	0.107282	0.065408	0.137363			0	0.12826						0.101495	0.0257525	0.154719	0.158417	0.110889	0.0275786
0.162388	0.132475	0.14102	0.123517	0.199784	0.160871		0.155266	0.0853098	0.149922	0.0775862	0.124259	0.180269			0.111652	0.155071						0.186907	0.161188	0.14916	0.137943	0.160377	0.230826
0.137083	0.167693	0.143251	0.177356	0.130805	0.119571		0.10516	0.16556	0.119002	0.137726	0.0951092	0.15537				0.115447						0.165956	0.112391	0.15654	0.163979	0.148419	0.110315
0.159304	0.160045	0.153934	0.0957841	0.0991602	0.151292		0.175625	0.0767953	0	0.143744	0.248882	0.10655				0						0.167437	0.0961043	0.112516	0.127313	0.132919	0.158916
0.0378513	0.137966	0.228447	0.163009	0.126476	0.125089		0.1078	0.158558	0.115162	0.0638415	0.126307	0.174989				0						0.0730054	0.15481	0.162731	0.225012	0.189945	0.12173
0.139828	0.146605	0.211796	0.157681	0.152337	0.105015		0.137283	0.0929686	0.140729	0.159639	0.169093	0.127795				0.135645						0.17033	0.168381	0.119061	0.152894	0.178414	0.232227
0.190301	0.194295	0.146078	0.14106	0.159744	0.164118		0.133371	0.128026	0.147993	0.111592	0.15049	0.1484				0.122293						0.13434	0.126135	0.151947	0.1577	0.107171	0.149877
0.10968	0.0967551	0.153155	0.09919	0.131913	0.142142		0.142082	0.139578	0.231644	0.193651	0.189256	0.146421				0.153116						0.139609	0.0935357	0.180932	0.094058	0.153777	0.151375
0.0299401	0.121759	0.137099	0.163436	0.168112	0.136457		0.109796	0.1741	0.125531	0.162898	0.148188	0.248819				0.118576						0.137916	0.135772	0.103441	0.17084	0.108254	0.122484
0.168622	0.139254	0.12835	0.183452	0.222716	0.107401		0.191792	0.118475	0.171912	0.14776	0.173299	0.042903				0						0.169641	0.147546	0.122601	0.137604	0.127053	0.112638
0.135879	0.185723	0.0974987	0.137058	0.143756	0.185828		0.182587	0.178305	0.147933	0.108678	0.149287	0.10633				0.130505						0.116738	0.142147	0.116436	0.183419	0.153162	0.199143
0.14422	0.189852	0.150016	0.146106	0.136914	0.19042		0.074019	0.155291	0.201978	0.17624	0.144913	0.113544				0.122062						0.190408	0.0957244	0.123602	0.105895	0.171692	0.235073
0.157276	0.139669	0.12666	0.141417	0.146653	0.0826115		0.189504	0.162136	0.439074	0.113361	0.0582853	0				0.13832						0.167366	0.173706	0.206573	0.150722	0.157306	0.157203
0.0454545	0.155144	0.150873	0.128107	0.0394737	0.162241		0	0.155324	0.136235	0.152797	0.0737617	0.0838431				0.0719861						0.1131	0.136855	0.125793	0.152095	0.106042	0.103324
0.153686	0.203523	0.1031	0.172449	0.0936311	0.145134		0.0760952	0.123535	0.374039	0.137327	0.13838	0.12023				0.0719258						0.0849104	0.0480253	0.131215	0.0997077	0.100165	0.129505
0.175178	0.114562	0.180872	0.138418	0.162007	0.156294		0.16375	0.195473	0.0892414	0.193136	0.146227	0.13956				0						0.157406	0.16101	0.109121	0.153285	0.126852	0
0.105694	0.120904	0.1486	0.157809	0.15567	0.0634621		0.165592	0.115404	0.237226	0.268692	0.00188679	0.146925				0.140179						0.118428	0.227197	0.195372	0.143632	0.110813	0.118289
0.084116	0.146447	0.115499	0.134081	0.159957	0.0877637		0.0780142	0.156455	0.15324	0.0897183	0.134664	0.0522611				0.114746						0.17898	0.0918245	0.133783	0.000757576	0.0923932	0.159634
0.163118	0.154911	0.127595	0.180621	0.146176	0.130141		0.130833	0.207167	0.226062	0.00877468	0.0718542	0.0474157				0.150927						0.175825	0.128362	0.0763277	0.145455	0.185239	0.119134
0.146247	0	0.191805	0.0994381	0.12939	0.182679		0.0953869	0.158171	0.0891928	0.148488	0.171265	0.119893				0.109786						0.0955852	0.167885	0.0986805	0.228571	0.156658	0.153003
0.151646	0.150604	0.145259	0.152497	0.138533	0.140991		0.1534	0.149945	0.0720468	0.125708	0.114477	0.157725				0.161688						0.184382	0.188862	0.141445	0.0991781	0.208228	0.193646
0.154115	0.138553	0.14373	0.158135	0.152558	0.163251		0.17134	0.129995	0.20132	0.134917	0.138059	0.219165				0						0.131953	0.109155	0.137417	0.151215	0.147661	0.107094
0.145155	0.215102	0.149531	0.13785	0.145874	0.0233781		0.0615153	0.135965	0.061913	0.112702	0.172529	0.154486				0.137818						0.158498	0.112239	0.145786	0.159132	0.185072	0.208116
0.160469	0.178753	0.133515	0.128141	0.102695	0.163321		0.117612	0.129599	0.102621	0.186632	0.143354	0.187462				0.117188						0.0624542	0.157205	0.115947	0.112864	0.138692	0.223945
0.174712	0.119325	0.0944954	0.160489	0.159628	0.175164		0.0768877	0.115279	0.181818	0.0970221	0.208096	0.115875				0.151354						0.157871	0.14794	0.153967	0.12554	0.17801	0.161565
0.0701956	0.117495	0.210708	0.18597	0.17389	0.148548		0.0747664	0.0597362	0.0973136	0.111489	0.126164	0.0769871				0.117683						0.110888	0.164282	0.134318	0	0.101819	0.112781
0.0837004	0.16916	0.130055	0.159107	0.131891	0.133935		0.160305	0.15574	0.209487	0.180868	0.100535	0.0347025				0.0118676						0.130947	0.0796158	0.170569	0.150773	0.1075	0.0987817
0.194115	0.15235	0.112826	0.149753	0.151887	0.14816		0.0096517	0.176	0.225585	0.17669	0.20576	0.104829				0.133656						0.12716	0.134826	0.1076	0.150365	0.112224	0.260891
0.134439	0.150925	0.128622	0.140989	0.0951856	0.141105		0.0761634	0.210187	0.180769	0.161995	0.218596	0.0392428				0.147971						0.140079	0.153947	0.211977	0.231166	0.111785	0.110254
0.143353	0.137529	0.135098	0.137969	0.202483	0.124517		0.128835	0.20367	0.1091	0.209969	0.19595	0.116373				0.145347						0.126386	0.102137	0.114629	0.0891421	0.168295	0.171771
0.137579	0.180839	0.176133	0.144435	0.171041	0.155311		0.148406	0.0565053	0.11915	0.0767522	0.330823	0.0975101				0.118928						0.264855	0.0845751	0.12314	0.158831	0.177521	0.118311
0.115597	0.179217	0.130823	0.139447	0.14386	0.14782		0.122273	0.128627	0.129589	0.170313	0.125312	0.048495				0.0108145						0.165123	0.1722	0.0977901	0.154387	0.148126	0.187468
0.158498	0.11748	0.147896	0.126047	0.13114	0.133968		0.126683	0.045173	0.0203185	0.145209	0.0736599	0.156253				0.134952						0.112911	0.157271	0.143131	0.124128	0.165514	0.121324
0.174689	0.130408	0.135476	0.163628	0.152688	0.111826		0.0355432	0.109466	0.123733	0.132049	0.074022	0.139291				0.120622						0.038377	0.0387629	0.17138	0.201411	0.126598	0.115402
0.00379147	0	0.146084	0.1594	0.108549	0.229207		0.139144	0.151885	0.155408	0.119651	0.143001	0.201265				0.135733						0.126696	0.149684	0.124841	0.146675	0.175612	0.210996
0.0489766	0.168221	0.113307	0.103354	0.151205	0.0877107		0.10696	0.0651699	0.168851	0.106756	0.182799	0.159676				0.0113225						0.157974	0.153547	0.116067	0.176308	0.0988075	0.168093
0.173308	0.153685	0.20362	0.159157	0.142305	0.194365		0.160892	0.056931	0.133948	0.185006	0.190193	0.155902				0.143878						0.155387	0.112054	0.187653	0.183005	0.121583	0.116446
0.131031	0.152439	0.130773	0.156147	0.104228	0.150017		0.107594	0.181044	0.131895	0.161842	0.128886	0.0548669				0.113605						0.174934	0.122703	0.13586	0.0839041	0.105536	0.153472
0.135392	0.177287	0	0.145723	0.150804	0.167727		0.157583	0.0999299	0.160265	0.111264	0.0578947	0.157461				0.150386						0.176963	0.174646	0.079212	0.160491	0.103804	0.118761
0.137598	0.147299	0.113747	0.098822	0.172261	0.161971		0.114076	0.186977	0.16928	0.106192	0.103904	0.130708				0.114778						0.0952251	0.10087	0.100368	0.151074	0.1714	0.183337
0.174783	0.113581	0.144975	0.167906	0.120363	0.0829103		0.166983	0	0.108578	0.194252	0.0028996	0.161967				0.0338258						0.169947	0.124691	0.141495	0.100948	0.149868	0.120377
0.181026	0.118547	0.157246	0.181238	0.142468	0.0783714		0.123432	0.105634	0.148796	0.166344	0.117993	0.254083				0.132722						0.157975	0.149151	0.13712	0.156298	0.185584	0.221575
0.162743	0.108869	0.104709	0.145046	0.15098	0.128892		0.0359911	0.16129	0.155025	0.1131	0.0845878	0.165848				0.0968504						0.0616428	0.145886	0.14142	0	0.114267	0.125358
0.0718343	0.17626	0.147702	0.138312	0.103868	0.202212		0.143651	0.0847166	0.146673	0.20329	0.164661	0.150778				0.14645						0.140475	0.137665	0.0960769	0.131913	0.222481	0.186473
0.0425963	0.109541	0.14055	0.137555	0.0933534	0.153528		0.175223	0.152903	0.136259	0.173952	0.147696	0.153738				0.110998						0.115701	0.0850997	0.0881579	0.0206897	0.103623	0.116865
0.182413	0.150062	0.177156	0.123393	0.159331	0.143879		0.18101	0.12048	0.106171	0.0678851	0.182408	0.179795										0.117444	0.125943	0.161481	0.147813	0.113411	0.161232
0.121537	0.152369	0.161047	0.155699	0.124425	0.189479		0.0675651	0.1947	0.124259	0.196169	0.163406	0.112761										0.144973	0.148911	0.129232	0.161467	0.111689	0.174207
0.147846	0.12042	0.141538	0.141336	0.176471	0.163891		0.0170669	0.0979258	0.153617	0.137159	0.154039	0.167454										0.123893	0.125051	0.164986	0.154972	0.103536	0.159213
0.160593	0.107541	0.162351	0.169393	0.24426	0.131151		0.182658	0.14784	0.162729	0.138817	0.12329	0.136538										0.132449	0.1337	0.128808	0.153359	0.173856	0
0.106639	0.192798	0.133585	0.129617	0.111885	0.143753		0.0671835	0.120221	0.0910832	0.131734	0.21768	0.123347										0.235348	0.158239	0.116078	0.112633	0.159539	0.129495
0.173827	0.190076	0.10498	0.151446	0.120414	0.150259		0.183933	0.192088	0.0928784	0.145517	0.154975	0.140638										0.136436	0.169562	0.074084	0.159457	0.171342	0.192621
0.158268	0.0810127	0.135028	0.0812429	0.129124	0.115934		0.181344	0.15332	0.140652	0.0991043	0.141073	0.0450629										0.110419	0.0261139	0.116096	0.152405	0.144125	0.113729
0.120049	0.150786	0.143889	0.158803	0.102115	0.170933		0.0959276	0.126657	0.111965	0.149019	0.0516514	0.18695										0.0820749	0.156656	0.145135	0.142339	0.168296	0.203081
0.179716	0.157029	0.124557	0.15813	0.152063	0.1406		0.078553	0.13845	0.155037	0.0737413	0.106066	0.125551										0.0972292	0.171198	0.135876	0.111089	0.336808	0.125559
0.123802	0.315634	0.138867	0.153573	0.17133	0.115646		0.108755	0.126217	0	0.123551	0.0954714	0.100556										0.173465	0.134201	0.118224	0.15698	0.160726	0.130573
0.191512	0.190625	0.13348	0.258958	0.12836	0.135267		0.157888	0.167694	0.128391	0.139774	0.248684	0.0870665										0.205931	0.104532	0.176858	0.151588	0.0984282	0.140643
0.146691	0.125461	0.0856839	0.107008	0.143399	0.210165		0.157982	0.135217	0.125247	0.116396	0.129892	0.121781										0.16857	0.088854	0.14382	0.10584	0.123344	0.199527
0.123341	0.13387	0.146758	0.174385	0.145073	0.0890457		0.0599116	0.109534	0.135544	0.164147	0.156366	0.148153										0.153722	0.173242	0.0754271	0.126298	0.112333	0.198157
0.063141	0.176072	0.133067	0.190147	0.0936443	0.182743		0.125886	0.131205	0.107763	0.100915	0.200516	0.146452										0.168302	0.0961473	0.106578	0.15199	0.0987433	0.161712
0.173969	0.205151	0.198729	0.167447	0.190848	0.148211		0.0382708	0.148848	0.0971458	0.191022	0.147625	0.0602151										0.0915068	0.122328	0.144543	0.163329	0.19299	0.128353
0.248078	0.110924	0.12837	0.140523	0.163822	0.157376		0.0795372	0.141137	0.183538	0.167215	0.146719	0.0781582										0.135341	0.142755	0.128816	0.246753	0.165724	0.168956
0.122439	0.146253	0	0.136903	0.127183	0.160292		0.16537	0.109434	0.138603	0.114227	0.18804	0.126361										0.15857	0	0.143429	0.133445	0.094752	0.104581
0.207849	0.157243	0.16841	0.129184	0.165252	0.0829643		0.11645	0.125683	0.184583	0.174377	0.153927	0.179989										0.0882657	0.137499	0.106483	0.154723	0.156118	0.215905
0.116219	0.152096	0.10371	0.1475	0.138686	0.0905263		0.068228	0.126028	0.0729011	0.103438	0.0417827	0.264414										0.124786	0.117831	0.0787848	0.155125	0.204075	0.164197
0.197505	0.137742	0.157195	0.138116	0.137465	0.127791		0.126457	0.129562	0.0800381	0.109132	0.0883257	0.176924										0.126802	0.11281	0.153187	0.112961	0.174605	0.119111
0.141958	0.12218	0.159068	0.13061	0.121321	0.199054		0.137634	0.0545941	0.24349	0.223537	0.140467	0.187176										0.113823	0.132567	0.140262	0.157895	0.188744	0.260384
0.13296	0.146519	0.147826	0.160835	0.127159	0.14958		0.117406	0.124959	0.165333	0.26783	0.0905813	0.139616										0.120515	0.148915	0.184581	0.145043	0.138564	0.13463
0.0785205	0.139831	0.150415	0.152922	0.122041	0.152842		0.121055	0.0962426	0.215033	0.1481	0.147689	0.0530169										0.125225	0.0588648	0.11627	0.172664	0.0951832	0.154853
0.173739	0.185999	0.133461	0.0630425	0.120602	0.0534813		0.0289331	0	0.103988	0.00600886	0.135378	0.0754378										0.11777	0.0871104	0.122005	0.205882	0.118647	0.116233
0.255884	0.0635762	0.157949	0.156945	0.160515	0.191052		0.145016	0.1959	0.197099	0.106275	0.0795979	0.0662226										0.192364	0.167114	0.0919905	0.155519	0.120263	0.174769
0.159296	0.153774	0.133734	0.155791	0.0893352	0.18006		0.0733096	0.183935	0.104143	0.15119	0.221867	0.120559										0.148537	0.110086	0.117898	0.157936	0.103793	0.110362
0.129136	0.146103	0.181059	0.122574	0.141259	0.123484		0.171702	0.100785	0.115887	0.130602	0.111409	0.172021										0.11862	0.0254933	0.124453	0.122614	0.182115	0.153503
0	0.105611	0.126485	0.243566	0.150752	0.142241		0.0806427	0.12645	0.0705882	0.140434	0.175278	0.0294372										0.0599665	0.143509	0.116904	0.175187	0.151357	0.130333
0.1291	0.13501	0.158209	0.119438	0.0973451	0.139928		0.158695	0.0473521	0.0906883	0.114519	0.176633	0.147844										0.0814741	0.152997	0.117892	0.142312	0.200379	0.364478
0.182967	0.126444	0.0982143	0.175851	0.189905	0.128327		0.105	0.107796	0.190598	0.182903	0.148011	0.0534434										0.186464	0.139	0.186243	0.184841	0.0969721	0.162702
0.136409	0.114875	0.156067	0.193192	0.180842	0.142507		0.164448	0.160578	0.108286	0.121641	0.170221	0.165857										0.170494	0.0962898	0.135327	0.190018	0.121708	0.186701
0.115682	0.124358	0.128978	0.131636	0.095322	0.166112		0.127979	0.0694149	0.250717	0.117323	0.108637	0.138138										0.149389	0.201838	0.0735967	0.148575	0.114268	0.132303
0.15593	0.109652	0.108162	0.135665	0.158754	0.109346		0.0885847	0.173201	0.158462	0.170791	0.100112	0.15824										0.144482	0.28842	0.147219	0.155835	0.127376	0.286887
0.278536	0.213552	0.16907	0.137949	0.113309	0.132733		0.252899	0.0521207	0	0.123228	0.163272	0.165887										0.168146	0.319211	0.117393	0.125516	0.188921	0.0600456
0.106412	0.0458849	0.137399	0.115585	0.113101	0.228664		0.184374	0.120064	0.156533	0.207261	0.188759	0.0727682										0.0951858	0.117312	0.144094	0.213237	0.14484	0.118107
0.116353	0.184841	0.0128139	0.152104	0.13343	0.183383		0.187564	0.177227	0.0855626	0.173922	0.192348	0.155251										0.16113	0.128934	0.120348	0.134801	0.190342	0.17214
0.130176	0.15561	0.142393	0.133994	0.124572	0.0926184		0.0873278	0.142885	0.158258	0.172305	0.124617	0.126558										0.145559	0.138939	0.0745279	0.187391	0.105733	0.114462
0.166091	0.111457	0.10459	0.120073	0.122068	0.163092		0.0551041	0.155944	0.117634	0.134567	0.145398	0.158927										0.0914239	0.131873	0.142216	0	0.126486	0.196301
0.160044	0.154529	0.143134	0.144947	0.167334	0.163902		0.18956	0.0958584	0.0070922	0.143498	0.0801833	0.269577										0.0623643	0.122715	0.124931	0.134622	0.1573	0.244565
0.100989	0.132406	0.137506	0.15843	0.0988662	0.163691		0.09079	0.149269	0.13199	0.0992167	0.178779	0.171553										0.124551	0.0619515	0.22335	0.157681	0.188668	0.156714
0.127361	0.132029	0.146243	0.0589543	0.14253	0.0726257		0.186056	0.138612	0.150191	0.179901	0.178327	0.113458										0.113291	0.133607	0.0201258	0.130946	0.16328	0.141676
0.227799	0.272789	0.155719	0.167089	0.15168	0.100599		0.173537	0.15355	0.16805	0.180739	0.0354126	0.22435										0.118095	0.1425	0.11505	0.143012	0.193175	0.139099
0.104307	0.172414	0.149915	0.154791	0.101157	0.1455		0.132071	0.139306	0.151677	0.102903	0.205789	0.164371										0.100364	0.0911145	0.128442	0.12696	0.161649	0.223747
0.124042	0.126196	0.13617	0.118528	0.162961	0.1733		0.123537	0.157368	0.134381	0.114629	0.145702	0.155527										0.125647	0.114312	0.131213	0.0453028	0.171007	0.0723982
0.147314	0.154351	0.112963	0.236298	0.166162	0.142169		0.1054	0.146754	0.169955	0.190799	0.136699	0.129389										0.174235	0.19492	0.187762	0.167767	0.167994	0.119286
0.173713	0.197838	0.159309	0.107546	0.162131	0.148043		0.160005	0.194891	0.179721	0.16844	0.0824067	0.105519										0.160907	0.109247	0.128226	0.178226	0.158586	0.174518
0.15611	0.0977169	0.144106	0.171051	0.25412	0.150258		0.159979	0.13275	0.113656	0.122367	0.0692244	0.179337										0.120404	0.0187849	0.124866	0.139419	0.164345	0.172788
0.0864468	0.16011	0.106649	0.190882	0.185707	0.187905		0.0541667	0.143375	0.141734	0.204462	0.117984	0.133659										0.0632787	0.135177	0.130096	0.153195	0.170408	0.115917
0.166667	0.152139	0.135391	0.133716	0.120453	0.191344		0.0509673	0.0485081	0.137061	0.193786	0.123723	0.142686										0.100295	0.164133	0.178158	0.11422	0.167631	0.104329
0.205465	0.104377	0.158619	0.140594	0.1318	0.172037		0.0414533	0.122755	0.147537	0.0467931	0.183187	0.149716										0.173049	0.132116	0.139243	0.153272	0.179162	0.227837
0.0550459	0.133348	0.134583	0.121532	0.19898	0.132079		0.0340681	0.157704	0.120113	0.20101	0.115849	0.042724										0.087735	0.123961	0.095679	0.164161	0.165553	0.173074
0.131554	0.0795764	0.123781	0.139437	0.127579	0.146219		0.12876	0.123421	0.113593	0.13443	0.157494	0.112217										0.144511	0.215018	0	0.0980263	0.179341	0.147731
0.154305	0.110853	0.144507	0.144772	0.169175	0.135962		0.195647	0.122687	0.129485	0.15298	0.126247	0.101465										0.17747	0.164236	0.145072	0.120603	0.160354	0.153394
0.165545	0.108389	0.14814	0.128731	0.089675	0.129104		0.0718089	0.123251	0.166175	0.118734	0.263763	0.0882481										0.0941771	0.120873	0.131868	0.152074	0.183482	0.066248
0	0.132172	0.146519	0.126048	0.143439	0.156154		0.118061	0.146728	0.0834492	0.146733	0.166186	0.113237										0.138998	0.120737	0.140423	0.225184	0.163855	0.404702
0.159467	0.137062	0.145981	0.0741279	0.148673	0.140558		0.16507	0.138929	0.174432	0.129362	0.135324	0.148545										0.132431	0.139518	0.101558	0.143226	0.201116	0.118661
0.0641959	0.15492	0.159603	0.16441	0.109071	0.104335		0.116076	0	0.091905	0.141225	0.0268278	0.152811										0.0860061	0.154333	0.108427	0.160575	0.17257	0.17271
0.138307	0.157165	0.149643	0.0675771	0.189386	0.123822		0.129603	0.114631	0.124892	0.0754902	0.0938426	0.0648929										0.110429	0.10727	0.136398	0.112454	0.205099	0.160071
0.194587	0.137524	0.141166	0.171957	0.17014	0.264648		0.111632	0.111142	0.118522	0.130776	0.13651	0.0981654										0.120137	0.106995	0.10539	0.137463	0.168975	0.120676
0.131291	0.153184	0.0601052	0.152558	0.138394	0.241445		0.023242	0.119487	0.0241698	0.151524	0.163498	0.128845										0.113607	0.140149	0.230041	0.0935179	0.193903	0.152321
0.245468	0.119845	0.148466	0.137957	0.220721	0.0761646		0.0809816	0.127613	0.125387	0.105793	0.14882	0.139947										0.116362	0.142813	0.150355	0.162468	0.16749	0.169755
0.156365	0.132192	0.15491	0.230921	0.121382	0.177986		0.166348	0.0393013	0.138275	0.157917	0.206502	0.275182										0.118526	0.0725424	0.0716953	0.0715336	0.20015	0.186369
0.167573	0.0573037	0.134362	0.131609	0.143553	0.154387		0.0846675	0.0927264	0.110629	0.080802	0.154524	0.157906										0.132033	0.089006	0.127622	0.198328	0.163872	0.00293794
0.0786807	0.243266	0.137071	0.173074	0.129898	0.170945		0.167253	0.0816327	0.141032	0.215678	0.24105	0.127458										0.171149	0.162302	0.116339	0.179638	0.185546	0.152399
0.151435	0.126054	0.147562	0.19352	0.130189	0.193144		0.112995	0	0.156896	0.152665	0.0789069	0.0991978										0.17173	0.0949888	0.180662	0.126764	0.160958	0.152256
0.227669	0.135102	0.142382	0.140443	0.0539474	0.10899		0.151412	0.15942	0.248215	0.123316	0.132973	0.0670252										0.14873	0.0181656	0.108415	0.143716	0.181484	0.0659341
0.127951	0.161274	0.134018	0.14636	0.169366	0.0736165		0.14711	0.200748	0.172105	0.145548	0.156205	0.114326										0.0511546	0.154039	0.153761	0.155797	0.172635	0.108992
0.138666	0.170838	0.135546	0.129108	0.0932828	0.116916		0.148679	0.203853	0.160504	0.193815	0.148983	0.116239										0.0714786	0.202391	0.135305	0.137748	0.178546	0.169888
0.162167	0.146212	0.154614	0.122803	0.143767	0.226092		0.117805	0.126787	0.196349	0.123035	0.0915829	0.142502										0.145812	0.151286	0.157216	0.166938	0.169426	0.110346
0.17734	0.146299	0.126164	0.128788	0.147414	0.135962		0.218834	0.136858	0.233224	0.338344	0.0855322	0.12239										0.132934	0.36814	0.156243	0.146283	0.203796	0.135555
0.133278	0.162875	0.0255366	0.131294	0.107841	0.157407		0.17341	0.0720721	0.0937049	0.0944686	0.121399	0.0580025										0.141154	0.095305	0.0965101	0.169662	0.168569	0.15397
0.186667	0.112388	0.122707	0.130959	0.137145	0.158744		0.0982898	0.106481	0.0970219	0.153949	0.144433	0.161618										0.172872	0.176571	0.073626	0.166103	0.1872	0.153439
0.187871	0.119214	0.171033	0.129299	0.16504	0.167447		0.0180526	0.173239	0.217385	0.202031	0.146534	0.146064										0.092272	0.192638	0.147497	0.196706	0.163336	0.188467
0.133307	0.115865	0.145731	0.169324	0.168492	0.145363		0.189921	0.0406837	0.179797	0	0.071998	0.0849802										0.0544811	0.139239	0.134966	0.156126	0.215617	0.165949
0.144926	0.224822	0.106277	0.0784051	0.285501	0.189548		0.103896	0.158455	0.158843	0.129022	0.114147	0.152022										0.13136	0.123651	0.0978801	0.178057	0.174326	0.141478
0.187476	0.128677	0.158272	0.158409	0.147594	0.167386		0.20375	0.125785	0.206461	0.154688	0.197909	0.142984										0.082183	0.145379	0.134189	0.163512	0.194422	0.0534389
0.153448	0.130282	0.111153	0.156582	0.242479	0.121116		0.125708	0.121049	0.0995569	0.120533	0.0905642	0.0554194										0.117036	0.154232	0.123329	0.196067	0.169732	0.118715
0.162747	0.145566	0.133237	0.136533	0.278332	0.168678		0.180592	0.186563	0.126323	0.133886	0.164289	0.154334										0.144627	0.113358	0.132974	0.145741	0.176872	0.175157
0.162596	0.142236	0.108394	0.192162	0.14402	0.140541		0.111852	0.11662	0.0950539	0.119306	0.188417	0.13272										0.113633	0.111254	0.180713	0.16186	0.172042	0.138208
0.172384	0.105627	0.175034	0.111556	0.132247	0.128456		0.138426	0.152676	0.14	0.20795	0.144547	0.167162										0.121474	0.145775	0.104451	0.176213	0.18869	0.138195
0.302551	0.153427	0.133227	0.185202	0.124294	0.151696		0.152259	0.120452	0.163741	0.0711954	0.176525	0.233058										0.099772	0.146633	0.129068	0.188333	0.177184	0.123367
0.15	0.122491	0	0.176052	0.125554	0.149995		0.155735	0.16179	0.0917196	0.110981	0.103335	0.173733										0.121863	0.0611677	0.177091	0.1498	0.199972	0.274351
0.126779	0.111877	0.184685	0.123824	0.18646	0.130587		0.0240562	0.162653	0.224953	0.0704225	0.133433	0.135478										0.167483	0.078751	0.139667	0.165032	0.172365	0.16415
0.150108	0.143673	0.138889	0.147094	0.0945187	0.106013		0.0846013	0.141209	0.154936	0.197195	0.179796	0.173538										0.169619	0.184115	0.0356083	0.179294	0.176975	0.208476
0.122654	0.134543	0.158947	0.125323	0.136954	0.391879		0.0407428	0.130254	0.176425	0.17969	0.133768	0.179175										0.126533	0.182184	0.133201	0.193085	0.174529	0.169419
0.181014	0.18096	0.0887796	0.129839	0.149802	0.244783		0.0461814	0.147132	0.151805	0.171782	0.148008	0.134593										0.0663231	0.0119522	0.121418	0.151258	0.175478	0
0.161492	0.132344	0.156503	0.150991	0.100832	0.165274		0.0219922	0.152014	0.13114	0.205058	0.171622	0.115991										0.0564689	0.171895	0.184542	0.17058	0.168937	0.143156
0.121045	0.156637	0.109459	0.127132	0.109831	0.0701042		0.117776	0.107479	0.0750736	0.0752986	0.182567	0.116421										0.169632	0.172481	0.11958	0.203513	0.149834	0.14296
0.162925	0.153172	0.138016	0.161873	0.164877	0.148866		0.197342	0.195593	0.149101	0.178103	0.150338	0.181358										0.067234	0.148765	0.152803	0.17926	0.171152	0.0545273
0.176687	0.13964	0.0926916	0.127043	0.175132	0.177682		0.0698827	0.053481	0.131143	0.16913	0.154583	0.131539										0.147393	0.187706	0.152571	0.153494	0.180638	0.119294
0.126747	0.155678	0.0301682	0.160009	0.0196413	0.0968201		0.120288	0.146058	0.147123	0.110149	0.110591	0.164465										0.0930017	0.134876	0.14714	0.165957	0.168652	0.165397
0.114143	0.113445	0.149378	0.0843539	0.167008	0.0239787		0.137783	0.124774	0.126128	0.170207	0.0895765	0.0463612										0.174871	0	0.107011	0.233807	0.158579	0.126614
0.185809	0.118929	0.138722	0.152251	0.191038	0.0665968		0.113019	0.16517	0.171836	0.142321	0.0838261	0.117304										0.128145	0.211944	0.14142	0.188588	0.169593	0.139887
0.0674523	0.0829146	0	0.159824	0.134415	0.131969		0.257508	0.13473	0.0782773	0.170742	0.160852	0.0990011										0.135673	0.171885	0.12515	0.147555	0.165978	0.169173
0.140487	0.115189	0.100771	0.135046	0.103817	0.20031		0.114632	0.115567	0.165611	0.188962	0.199969	0.0676901										0.117656	0.138242	0.130915	0.167511	0.161861	0.158703
0.178392	0.290188	0.131676	0.208754	0.141856	0.14932		0.0570479	0.125024	0.149384	0.178024	0.112658	0.122084										0.0990484	0.146115	0.134521	0.0195498	0.1557	0.199351
0.0538084	0.126634	0.255801	0.112285	0.114848	0.180027		0.0655052	0.144427	0.0892908	0.087775	0.0860539	0.155861										0.0780152	0.169231	0.134055	0.201613	0	0.162133
0.0972585	0.148033	0.140489	0.171258	0.157789	0.162159		0.17229	0.146685	0.152995	0.100616	0.119628	0.14492										0.107656	0.141956	0.091296	0.154735		0.187613
0.164771	0.147778	0.111565	0.187492	0.108159	0.161642		0.086028	0.0294118	0.15191	0.181709	0.122707	0.0770909										0.117723	0.0939243	0.0888596	0.173658		0
0.143175	0.100454	0.148063	0.125956	0.132276	0.148711		0.162871	0.0969381	0.100816	0.152747	0.131511	0.0677528										0.124966	0.142975	0.178586	0.206329		0.0462208
0.126615	0.104977	0.123412	0.155152	0.187015	0.22371		0.101181	0.116546	0.144239	0.170329	0.144504	0.141383										0.0718072	0.139618	0.1059	0.147056		0.112217
0.126812	0.103477	0.126659	0.123119	0.0941762	0.16993		0.111013	0.123609	0.110861	0.102711	0.148188	0.150521										0.16121	0.152578	0.0834633	0.169957		0.165543
0.165975	0.160291	0.141678	0.18542	0.136285	0.128526		0.166958	0.106624	0.16835	0.16673	0.128231	0.152954										0.175695	0.101405	0.20333	0.212301		0.103966
0.155691	0.135067	0.119331	0.15534	0.140097	0.161257		0.146894	0.0389113	0.128143	0.0827714	0.116932	0.116855										0.136672	0.103896	0.155967	0.147629		0.150552
0.125656	0.115994	0.00639163	0.183522	0.101026	0.144773		0.159567	0.131488	0.0855513	0.202647	0.175448	0.174557										0.0848025	0.153614	0	0.161298		0.141901
0.140249	0.124267	0.143956	0.12743	0.105133	0.141639		0.167578	0.22837	0.0842206	0.133541	0.171791	0.146684										0.0310437	0.0205324	0.129774	0.168063		0.226218
0.143187	0.0644031	0.134951	0.125499	0.161943	0.161936		0.0487855	0.092425	0.165777	0.112173	0.137689	0.0710616										0.164631	0.178347	0.143044	0.17363		0.162025
0.0811725	0.169355	0	0.148858	0.153155	0.165527		0.0106782	0.151297	0.127857	0.159033	0.0212299	0.0999786										0.149925	0.182187	0.0916386	0.159842		0.249805
0.156585	0.156631	0.192874	0.0935333	0.0781971	0.132971		0.191258	0.227811	0.123394	0.148707	0.100101	0.0501217										0.0977019	0.138625	0.121212	0.16761		0
0.153145	0.130414	0.134964	0.161077	0.152942	0.110337		0.111839	0.159734	0.039604	0.133049	0.0655564	0.119804										0.177111	0.157689	0.130533	0.162947		0.116474
0.14081	0.157482	0.113002	0.152799	0.0545841	0.415929		0.190956	0.121642	0.101496	0.0970944	0.124334	0.197838										0.14669	0.1463	0.147585	0.168372		0.0568769
0.173072	0.12672	0.151487	0.141649	0.146917	0.208961		0.127511	0.133045	0.105634	0.15937	0.205668	0.0258267										0.149241	0.192909	0.1463	0.167242		0.107905
0.132832	0.159337	0.121918	0.228629	0.0999531	0.0728261		0.176049	0.073752	0.153373	0.117132	0.155666	0.14191										0.104186	0.108615	0.136844	0.1639		0.174888
0.179245	0.144333	0.13254	0.154437	0.0990666	0.171493		0.0790441	0.113373	0.147088	0.160558	0.156631	0.0698518										0.121779	0.162326	0.109718	0.163316		0.12558
0.0602614	0.11683	0.166096	0.158951	0.148206	0.149041		0.134914	0.134986	0.152657	0.0767311	0.123156	0.148413										0.0995766	0.10635	0.138422	0.146902		0.141715
0.130905	0.157965	0.131245	0.162349	0.138409	0.177153		0.142087	0.0505316	0.18526	0.171834	0.164094	0.130795										0.128577	0.118294	0.131551	0.147416		0.183039
0.153696	0.126228	0.0653595	0.22142	0.0966469	0.0779446		0.153837	0.162815	0.174683	0.102546	0.144306	0.210112										0.10903	0.158358	0.0863924	0.166197		0.210118
0.0422794	0.162598	0.148484	0.210835	0.155823	0.110604		0.0447471	0.0499453	0.284816	0.192258	0.12354	0.155089										0.125924	0.16098	0.125723	0.152353		0.160235
0.153671	0.136233	0.140521	0.109501	0.079642	0.156563		0.0174595	0.127513	0.16044	0.155881	0.11014	0.144249										0.101649	0.0885417	0.137436	0.198684		0
0.157522	0.128763	0.163628	0.13441	0.192308	0.146647		0.0514541	0.189571	0.204968	0.133098	0.122482	0.075										0.162786	0.191026	0.0796548	0.160452		0.204512
0.133968	0.188429	0.189474	0.129428	0.0897626	0.161869		0.0626528	0.158651	0.13279	0.188877	0.166756	0.155437										0.190533	0.128863	0.169504	0.165047		0.0530256
0.167258	0.127236	0.142077	0.173875	0.136598	0.200593		0.0696594	0.153517	0.215921	0.109441	0.150897	0.13399										0.130249	0.161339	0.112042	0.173065		0.160231
0.126288	0.155207	0.130647	0	0.140467	0.168635		0.13355	0.0932149	0.176858	0.204213	0.0762332	0.154014										0.0704808	0.103929	0.256716	0.162842		0.179182
0.123051	0.137357	0.15526	0.152626	0.10174	0.19631		0.190842	0.157569	0.207983	0.142438	0.00938628	0.222359										0.0790778	0	0.0687711	0.179518		0.163315
0.103301	0.111883	0.123786	0.158485	0.0946187	0.193902		0.0652728	0.161204	0.202777	0.18716	0.164519	0.177626										0.165264	0.156215	0	0.226415		0.175546
0.133029	0.150466	0.128672	0.151802	0.152191	0.127656		0.117666	0.131212	0.0782769	0.148217	0.153107	0.136297										0.148575	0.0271063	0.126674	0.160013		0.164007
0.0927544	0.147285	0.139221	0.131655	0.119377	0.178754		0.18759	0.131553	0.105179	0.0916276	0.1163	0.119835										0.0995201	0.17077	0.115111	0.185679		0.168572
0.0928014	0.166391	0.139496	0.183544	0.0821447	0.150976		0.0776349	0.139775	0.109096	0.0121118	0.120197	0.175776										0.175292	0.226793	0.140577	0.195633		0.160616
0.181432	0.160513	0.170158	0.179765	0.0791493	0.147983		0.111327	0.128491	0.0990637	0.152512	0.194991	0.142741										0.165281	0.190564	0.148127	0.170225		0.147986
0.171922	0.177589	0.0635308	0.13189	0.166363	0.131669		0.033052	0.181245	0.16259	0.142703	0.179684	0.177131										0.147434	0.15695	0.163249	0.167001		0.174774
0.137104	0.124741	0.16718	0.131506	0.171403	0.135121		0.0845335	0.136757	0.186261	0.136013	0.159579	0										0.0860915	0.133	0.165594	0.178819		0.176876
0.0352105	0.328591	0.132687	0.165686	0.151564	0.165413		0.162034	0.0665829	0.167975	0.124158	0.165649	0.150269										0.117016	0.202071	0.138714	0.175889		0.00239808
0.187962	0.0852031	0.18172	0	0.11344	0.130784		0.0825743	0.160278	0.103901	0.176088	0.106735	0.123221										0.0872682	0.16484	0.120888	0.179852
0.164397	0.168149	0.198329	0.168065	0.142429	0.106176		0.168931	0.122461	0.169259	0.118575	0.177256	0.191144										0.101371	0.140452	0.162146	0.177145
0.129156	0.143914	0.105728	0.176797	0.146106	0.210823		0.108071	0.147741	0.109099	0.106087	0.127246	0.129785										0.106127	0.0775531	0.0452746	0.167231
0.0510867	0.1316	0.134461	0.196607	0.133969	0.0942136		0.14344	0.113723	0.0849304	0.24199	0.0934313	0.140883										0.117275	0.129388	0.131225	0.180234
0.157426	0.142764	0.146725	0.171813	0.152388	0.177435		0	0.141171	0.145895	0.185784	0.142672	0.155838										0.0864745	0.147335	0.130777	0.213141
0.164233	0.196557	0.127923	0.178009	0.109083	0.168473		0.169613	0.130702	0.144292	0.101194	0.154851	0.0411151										0.156794	0.154897	0.137918	0.167275
0.143052	0.151339	0.10037	0.148091	0.0970914	0.18475		0.151224	0.190829	0.158516	0.166413	0.080073	0.119945										0.182338	0.115843	0.198994	0.18944
0.0505643	0.154204	0.130205	0.129708	0.170597	0.0720794		0.18831	0.145181	0.071298	0.117064	0.244725	0.0963627										0.132638	0.137665	0.128816	0.21167
0.179439	0.152311	0.128903	0.20729	0.0922993	0.120285		0.0351046	0	0.123052	0.189775	0.127358	0.0870735										0.0474751	0.142952	0.16746	0.169365
0.172022	0.122217	0.0995461	0	0.139646	0.150939		0.182255	0.102707	0.155578	0.159238	0.162216	0.120205										0.108208	0.161527	0.135833	0.18403
0.150154	0.128017	0.136647	0.182584	0.14103	0.14689		0.0224937	0.124407	0.178739	0.131819	0.171099	0.149079										0.0966885	0.135313	0	0.168639
0.0758368	0	0.188987	0.18277	0.104561	0.116126		0.207492	0.11707	0.139624	0.108318	0.068997	0.155703										0.150614	0.148331	0.128043	0.168835
0.177147	0.156934	0.132765	0.212108	0.0998456	0.161362		0.104417	0.151381	0.177207	0.199476	0	0.0856118										0.0580913	0.0337017	0.144705	0.169341
0.172675	0.146779	0.0753425	0.207676	0.143294	0.167911		0.166856	0.0458194	0.108265	0.087234	0.125	0.0992366										0.170133	0.163671	0.128307	0.178074
0.0387622	0.103223	0.188356	0.133122	0.137228	0.210248		0.0631239	0.131988	0.119662	0.174728	0.126117	0.133979										0.138381	0.195942	0.16528	0.170158
0.155691	0.125025	0.28008	0.183843	0.118197	0.171875		0.107822	0.196632	0.168527	0.118164	0.155991	0.22929										0.144154	0.159505	0.185419	0.173601
0.171817	0.120652	0.132674	0.212022	0.177123	0.117447		0.202737	0.168682	0.105457	0.188806	0.149473	0.183174										0.101624	0.150761	0.144008	0.166128
0.168311	0.107086	0.143496	0.243064	0.098128	0.139843		0.0980392	0.163293	0.153922	0.150721	0.156241	0.144805										0.101565	0.176313	0.166975	0.164816
0.148124	0.165496	0.148458	0.0996583	0.156752	0.152468		0.136967	0.138272	0.0982368	0.193853	0.174335	0.18345										0.120302	0.214382	0.12409
0.0505299	0.164396	0.121202	0.133429	0.19505	0.147885		0.157767	0.0531934	0.159363	0.154388	0.157789	0.113249										0.0982051	0.175669	0.028353
0.168142	0.0861514	0.124372	0.113302	0.129299	0.121694		0.0565486	0.116511	0.134612	0.0938229	0.124345	0.0617458										0.10483	0.148744	0.135857
0.163495	0.0982808	0.131539	0	0.171845	0.138743		0.0736696	0.113693	0.101412	0.190476	0.174173	0.0372379										0.120445	0.146633	0.0983761
0.151326	0.136234	0.137224	0.187321	0.127464	0.148413		0.0877633	0.0913882	0.0158531	0.0815372	0.1699	0.12367										0.0858482	0.120549	0.132496
0.0640997	0.178727	0.137181	0.181455	0.133389	0.13391		0	0.178851	0.127798	0.136846	0.139171	0.195101										0.124438	0.139197	0.247145
0.169567	0.169821	0.150399	0.264501	0.131972	0.107239		0.0688663	0.0724577	0.170811	0.103179	0.0962025	0										0.170629	0.0956344	0.149658
0.157946	0.124432	0.13445	0.234261	0.107157	0.200387		0.14289	0.179395	0.0890832	0.10821	0.0488388	0.159074										0.134105	0.151374	0.192141
0.128703	0.0811663	0.111111	0.161419	0.100392	0.089102		0.188349	0.124043	0.164372	0.142123	0.207566	0.154031										0.106482	0.118994	0.137713
0.0197976	0.113646	0.228897	0.120143	0.184479	0.174816		0.0591384	0.129821	0.141828	0.1501	0.156318	0.0813389										0.0923171	0.146573	0.171761
0.172675	0.173223	0.133841	0.143454	0.0957427	0.164206		0.119972	0.149857	0.13507	0.162592	0.136887	0.172875										0.118754	0.143153	0.144751
0.148404	0.202472	0.136421	0.132313	0.142761	0.175545		0.159341	0.10374	0.0834509	0.10057	0.251006	0.127957										0.151854	0.1218	0.178758
0.113042	0.165999	0.154255	0	0.145478	0.0937241		0.0934727	0.154944	0.100373	0.12586	0.150229	0.16206										0.0501555	0.0917147	0.157015
0.0625484	0.153694	0.127867	0.17042	0.0844997	0.123457		0.11811	0.144126	0.212595	0.159255	0.13748	0.156685										0.17705	0.101852	0.144341
0.178489	0.0909633	0.151594	0.197047	0	0.116351		0.0231859	0.158966	0.160684	0.0853801	0.107399	0.0394334										0.164351	0.115015	0.12733
0.160004	0.0970528	0.135292	0.233218	0.0984412	0.134076		0.0985481	0.12264	0.160103	0.1601	0.129417	0.130802										0.141302	0.0239228	0.204328
0.136086	0.136548	0.147815	0.207272	0.102186	0.140182		0.172974	0.14178	0.186065	0.0896936	0.129209	0.158272										0.103555	0.173511	0.0775076
0.0737183	0.158936	0.123136	0.161269	0.150652	0.132175		0.0996813	0.118666	0.145334	0.170656	0.140077	0.152991										0.131756	0.213035	0.136438
0.163546	0.171645	0.138021	0.140972	0.152013	0.156881		0.173744	0.167007	0.178249	0.178959	0.141524	0.232784										0.0953875	0.135933	0.140833
0.153771	0.164709	0.152906	0.151652	0.104801	0.169804		0.103084	0.141377	0.197719	0.144124	0.0779892	0.133472										0.098695	0.112621	0.143002
0.106825	0.0812242	0	0	0.155896	0.164856		0.12942	0.0583217	0.178232	0.187894	0.0682241	0.175986										0.111266	0.156442	0.18459
0.0707993	0.104635	0.0874685	0.100291	0.127603	0.170069		0.215128	0.156523	0.0524345	0.126753	0.129412	0.121094										0.130355	0.201497	0.196721
0.183136	0.174346	0.119316	0.143024	0.160501	0.12		0.151726	0.122796	0.203319	0.136213	0.162476	0.196933										0.0958017	0.139362	0.145843
0.157076	0.156198	0.132675	0.132845	0.199354	0.0847921		0.1419	0	0.0253623	0.145428	0.154542	0.17396										0.157315	0.152968	0.206924
0.133647	0.179599	0.128738	0	0.121515	0.161397		0.0351283	0.168989	0.0894691	0.256664	0.147349	0.137293										0.156045	0.110405	0.136231
0.106256	0.150888	0.189747	0.154907	0.147751	0.137166		0.192379	0.139696	0.196474	0.0421191	0.304677	0.133942										0.0997389	0.106637	0.120297
0.186104	0.0894268	0.131217	0.195364	0.141154	0.147608		0.0569892	0.0793405	0.175008	0.113861	0.15132	0.113842										0.0825331	0.0555836	0.176441
0.154459	0.161755	0.100085	0.228905	0.141554	0.149793		0.188414	0.126502	0.168312	0.154445	0.179341	0.188531										0.149856	0.147076	0.170129
0.143961	0.0825946	0.150082	0.112213	0.149736	0.140612		0.112696	0.145759	0.196295	0.166869	0.157301	0.161502										0.149298	0.125	0.180606
0.0892155	0.162151	0.13796	0.152027	0.119247	0.111894		0.140843	0.146983	0.100249	0.140965	0.0931045	0.147182										0.065976	0.142705	0.141593
0.177495	0.164022	0.123017	0.180067	0.103941	0.126366		0.110862	0	0.0960735	0.121047	0.165323	0.041285										0.157951	0.136303	0.0915561
0.160807	0.154063	0.143107	0.222674	0.187967	0.314286		0.085083	0.1029	0.0996205	0.171152	0.134319	0.125469										0.161622	0.0831604	0.219723
0.146455	0.107565	0.148587	0.0676085	0.0967318	0.204617		0.120999	0.133584	0.167773	0.0677656	0.224672	0.110734										0.143607	0.149831	0.0999135
0.0646241	0.221534	0	0.114269	0.145857	0.121115		0.167518	0.116705	0.175163	0.116633	0.154122	0.0980463										0.0963515	0.0805935	0.160401
0.171084	0.111321	0.0555556	0.137641	0.1507	0.171754		0.131086	0.139444	0.11662	0.236992	0.168843	0.10753										0.11622	0.109338	0.145681
0.157194	0.175015	0.148316	0.164423	0.0615281	0.160569		0.148556	0.0557056	0.172474	0.172693	0.0806482	0.127741										0.139007	0.0317438	0.130828
0.154785	0.176931	0.152464	0	0.0981132	0.186832		0.0541006	0.15754	0.178531	0.132435	0.137677	0.154063										0.112995	0.186669	0.142254
0.0671249	0.159671	0.126666	0.161034	0.107611	0.0969803		0.0797833	0.200677	0.0810496	0.160824	0.178687	0.145933										0.11578	0.17035	0.139496
0.204274	0.0752217	0.104621	0.16657	0.16364	0.112041		0.0932909	0.210137	0.130077	0.113071	0.131734	0.0551444										0.101044	0.145548	0.168614
0.147837	0.252467	0.127786	0.238149	0.12043	0.217321		0.110588	0.165814	0.170913	0.192973	0.0805146	0.141598										0.132992	0.141575	0.13609
0.143224	0.118486	0.232669	0.150243	0.10661	0.161722		0	0.147829	0.176044	0.138749	0.159933	0.114552										0.132616	0.183044	0.22889
0.0320669	0.196151	0.148399	0.243681	0.151916	0.125351		0.132093	0.132745	0.113402	0.113993	0	0.196444										0.156905	0.198455	0.148221
0.187375	0.164911	0.135556	0.12822	0.128094	0.152012		0.183781	0.114196	0.139078	0	0.115426	0.191439										0.11426	0.0828848	0.169776
0.160004	0.12788	0.129153	0.112464	0.179052	0.179593		0.0614651	0.1498	0.271516	0.0234584	0.161717	0.134998										0.0657113	0.134954	0.168103
0.137503	0.0879666	0.14708	0.131938	0.182529	0.156764		0.122916	0.109387	0.158342	0.170087	0.163646	0.132338										0.0580971	0.169176	0.168509
0.0622593	0.167799	0.202611	0	0.183673	0.203153		0.156824	0.0694609	0.163305	0.100782	0.169177	0.0622563										0.22779	0.121951	0.201294
0.190014	0	0.0569273	0.137979	0.135559	0.118007		0.0957176	0.123111	0.140247	0.187543	0.141246	0.0389982										0.0556687	0.120832	0.133542
0.102934	0.181963	0.165775	0.123663	0.133553	0.0977769		0.0886162	0.179931	0.115396	0.123284	0.142642	0.116917										0.152005	0.127563	0.23004
0.158353	0.182281	0.155734	0	0.130772	0.107973		0.109219	0.0848509	0.179825	0.186831	0.206413	0.16136										0.0764263	0.10517	0.10774
0.126335	0.139379	0.137931	0.152857	0.137878	0.124565		0.0424077	0.119343	0.141433	0.178257	0.124254	0.164626										0.186773	0.158542	0.137586
0.0368525	0.0759651	0.148487	0.18414	0.146815	0.136912		0.112051	0.133912	0.150102	0.189231	0.162218	0.0591585										0.130558	0.134067	0.133944
0.19723	0.258559	0.152902	0.213617	0.133374	0.147351		0.0738245	0.160901	0.174832	0.167677	0.127978	0.175317										0.140672	0.147472	0.146308
0.14373	0.112127	0.250929	0.144393	0.109078	0.136434		0.189353	0.103457	0.125854	0.0946502	0.0947982	0.12807										0	0.145104	0.144883
0.158408	0.180195	0.175174	0.166572	0.185919	0.114894		0.105198	0.154437	0.135706	0.0973606	0.0665306	0.159529										0.180019	0.0570839	0.172114
0.0935435	0.169243	0.110629	0.1088	0.0942868	0.121556		0.168782	0.138857	0.104298	0.130898	0.215863	0.0444618										0.112943	0.128769	0.109686
0	0.152912	0.135181	0.14329	0.151619	0.230769		0.129501	0.156438	0.121239	0.205102	0.0308031	0.138874										0.0850394	0.174689	0.240267
0.0127633	0.0914765	0.0794393	0.14447	0.153721	0.23588		0.167476	0.13958	0.0664653	0.102342	0.14655	0.151815										0.127018	0.0557595	0.109048
0.195397	0.159012	0.0857814	0.137741	0.03	0.0901116		0.132617	0.145799	0.0705818	0.134173	0.158408	0.146441										0.113102	0.0229901	0.145977
0.122091	0.252384	0.149993	0.137181	0.138657	0.174386		0.250267	0.145059	0.161002	0.0520966	0.164853	0.255612										0.0930721	0.167312	0.162725
0.159794	0.166474	0.166961	0	0.0958502	0.157352		0.0538314	0.176674	0.129016	0.0810031	0.150975	0.136935										0.132107	0.168664	0.163038
0.127748	0.158332	0.137397	0.16708	0.118089	0.183946		0.17819	0.118356	0.145098	0.158346	0.122222	0.166796										0.168828	0.147262	0.20928
0.0200624	0.0743319	0.156104	0.175714	0.1097	0.0867281		0.0493871	0.136471	0.14128	0.131702	0.0836672	0.215137										0.164996	0.17166	0.151963
0.186424	0.161311	0.216233	0.162471	0.158049	0.115001		0.186575	0.120952	0.078143	0.155468	0.077556	0.102555										0.0583361	0.163285	0.203665
0.13017	0.152655	0.182804	0.263726	0.103223	0.218358		0.109028	0	0.0798051	0.0787903	0.153945	0.167266										0.137701	0.168605	0.14375
0.164198	0.159147	0.127878	0.15197	0.154241	0.138195		0.15201	0.197629	0.119629	0.165729	0.0758197	0.169811										0.0779072	0.0946266	0.146489
0.126927	0.129625	0.100689	0.181264	0	0.145623		0.0959032	0.1356	0.157974	0.078268	0.141918	0.0953448										0.171948	0.178775	0.138599
0.0205041	0.0952531	0.151572	0.152491	0.101293	0.157109		0.0885924	0.112072	0.144617	0.224084	0.0719881	0.131898										0.123259	0.14886	0.143932
0.123183	0.124254	0.202831	0.107118	0.174474	0.146337		0.0463253	0.135616	0.15561	0.201512	0.0257015	0.134519										0.170976	0.136077	0.185838
0.185426	0.180832	0.120724	0.140821	0.195062	0.155495		0.220057	0.141465	0.0091471	0.136422	0.167328	0.180498										0.111037	0.121039	0.157427
0.160198	0.161388	0.157143	0.140511	0.140475	0.122064		0.125032	0.142032	0.191335	0.226188	0.13806	0.137634										0.188013	0.13587	0.126152
0.104523	0.155962	0.177636	0.0935438	0.12776	0.102697		0.161855	0.115886	0.172367	0.187653	0.148891	0.16796										0.156115	0.0895153	0.262415
0.0601968	0.134856	0.138395	0	0.119272	0.139342		0.0325027	0.141224	0.203902	0.128362	0.268261	0.0398312										0.138548	0.162241	0.142563
0.131854	0.121993	0.186715	0.15044	0.146203	0.12442		0.124212	0.117862	0.0974341	0.143357	0.155811	0.148683										0.110202	0.127439	0.13637
0.191962	0.239286	0.26343	0.179911	0.145713	0.124255		0.147964	0.031069	0.140241	0.14358	0.183885	0.105799										0.125697	0.14892	0.153498
0.165799	0.108824	0.109604	0.155187	0.121722	0.160058		0.0764225	0.154354	0.0955056	0.202643	0.191754	0.0982496										0.102452	0.137133	0.146538
0.118291	0.157786	0.114328	0.165648	0.118469	0.135982		0.00819204	0.169373	0.1717	0.0862217	0.124057	0.141176										0.0898365	0.035543	0.178681
0.0343646	0.158203	0.140759	0.16057	0.197358	0.115755		0.131265	0.194393	0.168472	0.159686	0.0772436	0.123833										0.119887	0.117529	0.124811
0.124723	0.116173	0.228015	0.158868	0.097434	0.111404		0.177621	0.182278	0.217421	0.0983982	0.160763	0.147137										0.0874685	0.122848	0.208686
0.19485	0.120517	0.104564	0.0914344	0.150521	0.202193		0.0707007	0.145915	0.193498	0.156195	0.154058	0.14356										0.13038	0.024721	0.135135
0.163764	0.142857	0.153401	0.169778	0.153871	0.205488		0.125182	0.146604	0.141849	0.134244	0.189321	0.0614195										0.157679	0.100123	0.14845
0.105808	0.308751	0.166604	0.143233	0.113601	0.177553		0.141072	0.120328	0.110074	0.115309	0.118794	0.132765										0.165969	0.159754	0.142033
0.0397185	0.155814	0.144062	0.114895	0.133805	0.0840942		0.064535	0.0646674	0.113821	0.17767	0.152551	0.123891										0.079097	0.149054	0.141134
0.182349	0.173682	0.246304	0.147095	0.118171	0.159059		0.137363	0.0691647	0.112353	0.0237294	0.0789528	0.0374332										0.144622	0.191372	0.0312583
0.127421	0.107632	0.22455	0.198008	0.113684	0.187767		0.117658	0.101843	0.182866	0.124728	0.157122	0.150638										0.199642	0.162571	0.15564
0.195254	0.16301	0.126746	0.164303	0.157229	0.0818213		0.0557823	0.0556852	0.0273339	0.0784314	0.174635	0.135771										0.100873	0.170014	0.114137
0.104387	0.317975	0.112048	0.169351	0.166247	0.123629		0.118716	0.154666	0.174258	0.161333	0.124891	0.134406										0.162366	0.10308	0.283186
0.0609494	0.169399	0.132201	0.169487	0.116483	0.228054		0.105193	0.0706296	0.0988099	0.108544	0.188852	0.0411103										0.175175	0.172164	0.166976
0.117265	0.172468	0.16901	0.140819	0.159015	0.162317		0.202102	0.202355	0.166947	0.193209	0.0786645	0.0659574										0.153008	0.151684	0.149636
0.219348	0.149652	0.155718	0.110238	0.101768	0.154892		0.105211	0.126449	0.16521	0.106535	0.102697	0.105853										0.0816593	0.105319	0.157507
0.17998	0.0810594	0.170735	0.112701	0.172673	0.128764		0.168816	0.132752	0.138567	0.113705	0.126576	0.121121										0.190965	0.121613	0.176899
0.112624	0.161352	0.128876	0.144823	0.208472	0.182031		0.105278	0.158012	0.150943	0.0886547	0.0183391	0.143775										0.162839	0.128966	0.193436
0.0847225	0.240303	0.136779	0.13658	0.160315	0.150704		0.148779	0.104448	0.174276	0.190849	0.113201	0.0506985										0.137798	0.10132	0.150568
0.137167	0.17931	0.246891	0.151749	0.139561	0.110645		0.113037	0.152142	0.183199	0.109232	0.0962947	0.158197										0.118563	0.152801	0.217553
0.147015	0.108119	0.161692	0.172962	0.117217	0.272988		0.175137	0.137931	0.129087	0.162217	0.185868	0.118589										0.128186	0.107718	0
0.127393	0.299546	0.148035	0.150762	0.142021	0.112884		0.134146	0.151173	0.127881	0.112335	0.120934	0.142032										0.0984047	0.144945	0.239672
0.0438996	0.145994	0.124565	0.200494	0.154098	0.120402		0.0132034	0.0796492	0.154141	0.191158	0.205328	0.202009										0.118433	0.13574	0.140153
0.127564	0.246042	0.172652	0.192818	0.125754	0.139602		0.150831	0.13231	0.255785	0.173513	0.164984	0.0531219										0.129167	0.0944673	0.177778
0.224053	0.177203	0.161412	0.140155	0.121053	0.143163		0.0556741	0.138826	0.162644	0.154313	0.130488	0.151961										0.0842123	0.115307	0.111742
0.144649	0.10722	0.160988	0.0972696	0.0933218	0.120253		0.192936	0.180678	0.095254	0.0950862	0.204154	0.139215										0.124035	0.0251774	0.171044
0.0350877	0.205653	0.150954	0.15482	0.204029	0.11947		0.179543	0.136422	0.116868	0.135667	0.104613	0.129192										0.171765	0.114833	0.121527
0.127486	0.165817	0.242739	0.142899	0.148577	0.157805		0.114286	0.148749	0.172758	0.0795077	0.284334	0.15575										0.0977118	0.168901	0.330142
0.112312	0.151051	0.161165	0.152438	0.150414	0.194895		0.115542	0.12186	0.137901	0.187104	0.0209205	0.189482										0.164145	0.18259	0.138821
0.044413	0.146405	0.101953	0.176926	0.0938004	0.171451		0.128164	0.0941229	0.152894	0.204192	0.156392	0.147363										0.0603394	0.153339	0.144033
0.100054	0.130926	0.134844	0.187234	0.137163	0.0809051		0.125445	0.166703	0.154682	0.22743	0.135246	0.121117										0.217265	0.216772	0.166043
0.00909727	0.167918	0.130416	0.163687	0.0952211	0.15528		0.286116	0.141057	0.125099	0.135518	0.299838	0.160153										0.146012	0.153605	0.179038
0.146021	0.165558	0.155559	0.194748	0.104933	0.179515		0.160164	0.130194	0.100359	0.126579	0.148024	0.0900484										0.0876474	0.41377	0.213299
0.0847911	0.126736	0.154617	0.183538	0.152968	0.097638		0.101038	0.108897	0.119185	0.151296	0.121188	0.15476										0.164706	0.0995434	0.143791
0	0.170376	0.108866	0.17164	0.177605	0.124393		0.157971	0.133473	0.0820916	0.0363128	0.112251	0.134813										0.201405	0.105948	0.195734
0	0.140039	0.131422	0.147688	0.121539	0.244226		0.119413	0.146783	0.0798199	0.0236511	0.0491857	0.183798										0.157249	0.143194	0.138384
0.151385	0.120499	0.232114	0.104592	0.134645	0.134675		0.117661	0.113992	0.158266	0.174471	0.140661	0.138102										0.121258	0.172041	0.164118
0.0780004	0.0958652	0.164088	0.185293	0.171692	0.215325		0.0825489	0.130336	0.150205	0.130236	0.0686858	0.039803										0.182827	0.125028	0.109394
0.12942	0.0969739	0.114847	0.144113	0.197249	0.134367		0.133617	0.115655	0.12302	0.143825	0.141402	0.157557										0.148388	0.112313	0.155423
0.0648838	0.19932	0.146951	0.156152	0.175278	0.152614		0	0.0546307	0.113371	0.0736572	0.0914913	0.176977										0.120473	0.100842	0.0860152
0	0.157248	0.130008	0.202503	0.135194	0.140168		0.181493	0.123624	0.0415822	0.170704	0.0268927	0.14713										0.0887071	0.150223	0.286255
0.172123	0.118449	0.156188	0.18469	0.137986	0.158455		0.0612082	0.164291	0.108473	0.0527485	0.156025	0.0819838										0.139532	0.126993	0.143508
0.047619	0.175752	0.156118	0.149899	0.143121	0.229302		0.125716	0.0917197	0.148475	0.21187	0.124369	0.117595										0.0868502	0.146525	0.144779
0.139123	0.179136	0.159209	0.168338	0.125784	0.109381		0.141065	0.190437	0.154016	0.180263	0.160078	0.116469										0.102553	0.138485	0.166878
0.0958309	0.138547	0.14886	0.140786	0.150854	0.118237		0.111162	0.147885	0.159526	0.106794	0.148952	0.133575										0.117001	0.0694026	0.174314
0	0.137131	0.226334	0.152831	0.128084	0.156905		0.120274	0.135567	0.148399	0.190192	0.223731	0.135372										0.0843353	0.121519	0.203026
0.155721	0.23176	0.163788	0.100962	0.0971926	0.148756		0.116732	0.0508894	0.0812586	0.124858	0.151802	0.142492										0.154072	0.123099	0.14811
0.0247611	0	0.128182	0.168219	0.124976	0.14488		0.0517959	0.133838	0.188823	0.134505	0.174334	0.0615563										0.135005	0.0265819	0.215997
0.151238	0.155586	0.130649	0.159994	0.159413	0.117839		0.118403	0.114613	0.175365	0.173568	0.216324	0.138791										0.100386	0.20767	0.19866
0.116139	0.137753	0.135008	0.158777	0.148926	0.112923		0.116339	0	0.186429	0.15169	0.133006	0.166334										0.173723	0.162796	0.140658
0	0.189514	0.163688	0.166295	0.0737213	0.158555		0.196267	0.074809	0.0274539	0.0942471	0.0764864	0.0323951										0.071635	0.145922	0.144922
0.143927	0.170856	0.156402	0.186527	0.1391	0.182358		0.0970361	0.149917	0.232064	0.0437127	0.166182	0.141377										0.141546	0.220523	0.134186
0.0251634	0.201673	0.145598	0.144847	0.176303	0.156214		0.157302	0.0633473	0.171711	0.150826	0.156385	0.109595										0.124103	0.149146	0.0749505
0.142158	0.115123	0.15276	0.187543	0.166132	0.0730362		0.164182	0.200919	0.176705	0.147563	0.0261261	0.118726										0.158286	0	0.225452
0.108218	0.100137	0.199316	0.136553	0.147504	0.177726		0.116789	0.122797	0.127872	0.143304	0.110638	0.0609481										0.20939	0.169407	0.151208
0	0.230549	0.164766	0.209155	0.160199	0.11211		0.134215	0.115362	0.170774	0.112817	0.166708	0.0371517										0.158477	0.107749	0.144251
0.163728	0.107901	0.101562	0.157086	0.169947	0.125839		0.184372	0.151455	0.210971	0.157659	0.0947867	0.0998623										0.147618	0.142259	0.164683
0.143158	0.160802	0.13101	0.139921	0.160667	0.244529		0.022914	0.12882	0.153573	0.0702608	0.154871	0.129779										0.182484	0.124431	0.168459
0.0167789	0.119418	0.156449	0.118019	0.14033	0.109539		0.0536353	0.160769	0.110012	0.182229	0.121526	0.14695										0.145787	0.110114	0.202717
0.131715	0.195054	0.169811	0.153804	0.134526	0.184882		0.158175	0.144422	0.0953528	0.119122	0.150688	0.00342913										0.14659	0.0977487	0.171669
0	0.168627	0.173873	0.152118	0.154829	0.149436		0.0597624	0.137502	0.131436	0.205298	0.210706	0.150511										0.0885603	0.117965	0.146555
0.146542	0.190864	0.156993	0.200321	0.163423	0.130885		0.200584	0.129887	0.179259	0.161876	0	0.26361										0.138453	0.165119	0.137468
0.160454	0.1264	0.114826	0.153515	0.190984	0.145651		0.141659	0.15964	0.0616706	0.174653	0.120297	0.111452										0.145217	0.141129	0.114799
0.0315775	0.125993	0.212572	0.184204	0.133385	0.100633		0.0968904	0.165805	0.163507	0.127431	0.174569	0.147787										0.124219	0.157903	0.169444
0.138971	0.0845496	0.191848	0.174328	0.144715	0.146254		0.0836591	0.187195	0.11866	0.0655462	0.105334	0.0636905										0.129953	0.140395	0.165049
0	0.226378	0.142177	0.141971	0.138443	0.138077		0.100413	0.169949	0.178565	0.122267	0.107186	0.219369										0.0962754	0.0820202	0.10261
0.153685	0.111205	0.0811823	0.167335	0.067556	0.150802		0.0550459	0.117036	0.162541	0	0.181528	0.126065										0.198208	0.175519	0.239272
0.136431	0.1573	0.12979	0.143329	0.153684	0.15434		0.0998951	0.163712	0.131297	0.162162	0.113712	0.149107										0.132501	0.0258455	0.154279
0.00501114	0.0916049	0.160358	0.133786	0.110122	0.119988		0	0.0687168	0.163656	0.0944324	0.194549	0.142695										0.0762871	0.141093	0.161541
0.147099	0.180886	0.155265	0.128848	0.134448	0.150976		0.0568962	0.159926	0.137753	0.15924	0.169813	0.26747										0.169357	0.181171	0.143325
0	0.173319	0.108474	0.165338	0.158107	0.110756		0.163906	0.122049	0.151555	0.0917308	0.135836	0.128888										0.0680363	0.11403	0.175945
0.162013	0.173571	0.19889	0.0886409	0.16859	0.175685		0.123255	0.148592	0.134933	0.18912	0.130816	0.149117										0.142454	0.162773	0.197102
0.132991	0.128664	0.216558	0.168931	0.114134	0.166112		0.106858	0.120266	0.125346	0.171319	0.206291	0.217161										0.0592044	0.156385	0.201559
0.0176775	0.0655089	0.116091	0.202289	0.135901	0.169853		0.117817	0.154898	0.13844	0.118857	0.0994241	0.053017										0.198973	0.227786	0.147617
0.140196	0.0186916	0.0879983	0.213673	0.159728	0.152876		0.184524	0.140037	0.1933	0.166339	0.0126214	0.142247										0.275727	0	0.157275
0	0.151389	0.141913	0.201605	0.181745	0.0688727		0	0	0.168193	0.112973	0	0.205961										0.131643	0.173913	0.132174
0.166603	0.234507	0.162406	0.243845	0.0943548	0.174569		0.1946	0.117158	0.113131	0.157493	0.15752	0.122581										0.158707	0.16934	0.0586826
0.130495	0.161765	0.152484	0.179159	0.160082	0.0866652		0.0842157	0.117904	0.226367	0.194834	0.149493	0.124782										0.105882	0.104936	0.0654206
0	0.107223	0.115829	0.179077	0.135454	0.117315		0.173437	0.02298	0.16221	0.172427	0.0849575	0.132829										0.136555	0.144504	0
0.136469	0.169857	0.158182	0.160798	0.068972	0.253429		0.146906	0.0708417	0.159071	0.129789	0.126021	0.128201										0.183257	0.154989	0.183499
0.138041	0.169122	0.188917	0.162124	0.160429	0.144587		0.126152	0.142229	0.15077	0.171187	0.109738	0.187468										0.144944	0.131151	0.0632911
0	0.16219	0.195588	0.167732	0.152926	0.149261		0.11666	0.178177	0.151939	0.0839423	0.137655	0.119982										0.0905138	0.0985185	0.119218
0.143778	0.127198	0.137718	0.140565	0.155084	0.133682		0.106994	0.229277	0.125316	0.1	0.0549975	0.039315										0.146992	0.111643	0.155073
0.0295247	0.120299	0.126136	0.165693	0.13914	0.152399		0.119902	0.180796	0.139594	0.170645	0.0779923	0.153748										0.137521	0.165519	0.171831
0.144029	0.0542636	0.0712936	0.114194	0.166791	0.154139		0.0171134	0.18938	0.128303	0.135514	0.134598	0.179808										0.0548692	0.147876	0.154868
0.212282	0.131558	0.141686	0.151428	0.187012	0.165161		0.111669	0.137461	0.10276	0.0728174	0.0771716	0.102106										0.127389	0.158858	0.176429
0.117303	0.224927	0.169402	0.176681	0.142857	0.122187		0.102604	0.100948	0.0707534	0.145373	0.0267128	0.165468										0.079646	0.17499	0.154113
0	0.165604	0.172301	0.178728	0.145275	0.112545		0.170218	0.0718374	0.139509	0.16995	0.168916	0.111425										0.197024	0.0664172	0.165186
0.164713	0.110761	0.154696	0.172478	0.163622	0.0904954		0.110707	0.125379	0.11519	0.028912	0.155212	0.13276										0.133306	0.15454	0.157112
0.0331321	0.166288	0.115166	0.196735	0.181001	0.157515		0.165828	0.107318	0.144515	0.216969	0.219115	0.151113										0.118785	0.0255469	0.151114
0.153034	0.163004	0.182331	0.172573	0.106691	0.137093		0.144229	0.0293013	0.143055	0.115652	0.226966	0.144395										0.170803	0.142367	0.15959
0.113964	0.186	0.193489	0.162451	0.135902	0.159826		0.124621	0.0688226	0.140958	0.191542	0.162556	0.0415264										0.140638	0.175035	0.146461
0	0.116737	0.199327	0.193303	0.116087	0.119069		0.133945	0.119529	0.135281	0.133361	0.25706	0.148844										0.205785	0.193451	0.15056
0.167002	0.0821639	0.138944	0.174655	0.0254046	0.143449		0.185982	0.0670717	0.121574	0.137111	0.14771	0.117594										0.0976201	0.17739	0.196651
0.0346702	0.124049	0.10426	0.15585	0.301252	0.118455		0.0249732	0.175622	0.00273277	0.158998	0.121892	0.0645012										0.0782158	0	0.129333
0.113583	0.142117	0.146546	0.159102	0.162578	0.207223		0.177891	0.115503	0.143175	0.159549	0.0612676	0.137602										0.196992	0.127974	0.149465
0	0.206587	0.142016	0.15154	0.145984	0.170584		0.0631579	0.116619	0.165167	0.0807632	0.152504	0.139357										0.132941	0.176013	0.186649
0.160314	0.1578	0.150489	0.196647	0.146242	0.0631731		0.184774	0.155315	0.135894	0.0162764	0.162608	0.110376										0.120319	0.239667	0.176057
0.0165775	0.1	0.151105	0.208404	0.168417	0.159557		0.119498	0.102889	0.0980558	0.152623	0.116125	0.0411855										0	0.182197	0.234169
0.0486588	0.202957	0.129288	0.207406	0.252831	0.180581		0.111482	0.185377	0.184248	0.145189	0.101014	0.0364583										0.137507	0.0933899	0.219379
0.103285	0.193946	0.184743	0.185441	0.151641	0.100968		0.141675	0.135087	0.171674	0.140698	0.146067	0.10094										0.223409	0.104927	0.127265
0	0.115379	0.175921	0.173802	0.141595	0.117287		0.124599	0.159654	0.226411	0.12562	0.170404	0.128132										0.175718	0.147283	0.159428
0.179204	0.10922	0.122263	0.147563	0.160473	0.206919		0.16001	0.15932	0.0336834	0.154336	0.0913811	0.140696										0.155094	0.15411	0.15526
0.0263692	0.135412	0.0766067	0.149627	0.163092	0.166786		0.0172052	0.20462	0.133911	0.0760222	0.0914492	0.150832										0.180506	0.102742	0.166315
0.123506	0.165798	0.150464	0.152226	0.100145	0.129302		0.17739	0.123766	0.184332	0.141856	0.0920316	0.0344321										0.146607	0.094263	0.148202
0.125042	0.159867	0.115504	0.0616667	0.136149	0.150022		0.156972	0.165111	0.0643662	0.14512	0.131837	0.163086										0.127206	0.12864	0.167306
0	0.107949	0.150538	0.149688	0.128747	0.147815		0.100705	0.177848	0.252931	0.150724	0.0561347	0.209984										0.14729	0.147332	0.16276
0.199774	0.206569	0.153279	0.164267	0.00521707	0.151233		0.160377	0.18459	0.170044	0.176253	0.153685	0.0847059										0.0855642	0.126584	0.150509
0.0218369	0.206176	0.118009	0.18289	0.174199	0.181123		0.122719	0.123634	0.17465	0.139554	0.204533	0.123089										0.171654	0.14375	0.12706
0.109391	0.135238	0.182711	0.154778	0.155422	0.119711		0.0897136	0.167537	0.0994353	0.0381415	0	0.150749										0.115865	0.184966	0.156714
0	0.101021	0.19485	0.190205	0.154886	0.126433		0.124461	0.0625832	0.129091	0.135377	0.0879567	0.160465										0.15682	0.0635151	0.142367
0.174455	0.00173831	0.144621	0.154437	0.162852	0.149802		0.150005	0.162542	0.112692	0.107161	0.168134	0.286015										0.05547	0.135984	0.144358
0.144013	0.130255	0.0740873	0.217769	0.139139	0.10166		0	0.103402	0.176984	0.137643	0.135295	0.135035										0	0.0141333	0.18429
0.0310029	0.139754	0.13343	0.132185	0.231664	0.161808		0.096075	0.176525	0.0890545	0.0754047	0.138933	0.196156										0.13358	0.169484	0.128707
0.15186	0.148725	0.15089	0.157096	0.148856	0.128917		0.17964	0.121913	0.173944	0.154923	0.170335	0.157513										0.113748	0.162562	0.136436
0.124549	0.151998	0.0124717	0.0802662	0.132139	0.158337		0.157869	0.170539	0.112647	0.0948929	0.124876	0.173662										0.168594	0.201308	0.167547
0	0.0273791	0.150903	0.17102	0.162306	0.165877		0.127186	0.145003	0.187461	0.180273	0.214609	0.145769										0.156656	0.166624	0.188234
0.167522	0	0.116303	0.0277457	0.18392	0.120018		0.117281	0.00925926	0.187239	0.165966	0.164866	0.125108										0.181759	0.147478	0.101237
0.140522	0.127869	0.162484	0.142857	0.169771	0.150022		0.108102	0.132364	0.0599758	0.10759	0.173418	0.139493										0.147123	0.239525	0.20562
0.00361664	0.12961	0.230855	0.166926	0.120734	0.122052		0.11567	0.114701	0	0.167643	0.0807444	0.136386										0.13211	0.130623	0.117621
0.119796	0.162925	0.153649	0.193262	0.132083	0.226073		0.00416667	0.0783265	0.135984	0.106464	0.063602	0.198319										0.242409	0.142924	0.162509
0.137452	0.158212	0.127254	0.160315	0.152425	0.166652		0.101918	0.191729	0.107644	0.108764	0.219479	0.12909										0.0770005	0.152839	0.16834
0	0.0578281	0.136747	0.157664	0.0627767	0.0787746		0.105206	0.149002	0.144804	0.199861	0.120098	0.135086										0.17832	0.109268	0.133188
0.210224	0	0	0.178344	0.119899	0.157594		0.130066	0.234532	0.133652	0.175619	0.108437	0.0262766										0.157721	0.142546	0.152856
0.132533	0.122767	0.0860656	0.159277	0.155676	0.175943		0.16741	0	0.133514	0.132855	0.158704	0.156992										0.0601956	0.239182	0.163157
0	0.17201	0.1198	0.132838	0.164788	0		0.167341	0.079374	0.142413	0.149935	0	0.12461										0.135271	0.132616	0.166369
0.148973	0.147861	0.148012	0.166743	0.164524	0.0908059		0.0929574	0.0392259	0.196458	0.0890782	0.135561	0.0705587										0.0169736	0.115081	0.159946
0.140168	0.143578	0.0829876	0.174968	0.143921	0.120358		0.124034	0.192818	0.0980763	0.149476	0.284497	0.14358										0.152017	0.0994545	0.129675
0	0.0665159	0.120409	0.10445	0.270995	0.16686		0.11914	0.137607	0.173988	0.0847985	0.148317	0.095057										0.159202	0.128326	0.156031
0.160343	0.00291626	0.146324	0.0746105	0.142008	0.159459		0.19715	0.120741	0.184697	0.135173	0.153301	0.132227										0.108608	0.136104	0.151365
0.0350185	0.125979	0.145667	0.156604	0.133239	0.146894		0	0.0971861	0.15493	0.0643665	0.130944	0.134235										0.180525	0.125816	0.150748
0.144117	0.15829	0.200547	0.106054	0.156294	0.146688		0.0834971	0.147767	0.158227	0.113666	0.156991	0.154603										0.153727	0.124279	0.190764
0.109346	0.141253	0.158527	0.1945	0.178981	0.170422		0.182062	0.0107759	0.161128	0.164968	0.0599413	0.0864486										0.110106	0.199418	0.134483
0.149698	0.14461	0.123242	0.173935	0.175711	0.153384		0.0545355	0.133055	0.128625	0.0356244	0.0662956	0.135624										0.22098	0.0690881	0.153684
0	0.0593516	0.134903	0.187857	0.13591	0.162188		0.163024	0.0663862	0.129534	0.182354	0.123878	0.11346										0.109709	0.186362	0.185142
0.100067	0	0.0876142	0.211332	0.105556	0.12855		0.0999487	0.18018	0.151065	0.112013	0.0764364	0.0918228										0.196553	0.0544796	0.165504
0.0369681	0.00603448	0.127637	0.151957	0.150301	0.149655		0.116872	0.18216	0.138771	0.164048	0.02706	0.140709										0.113724	0.163226	0.188581
0.135575	0.118619	0.149654	0.150259	0.0528112	0.110893		0.120526	0.132055	0.128271	0.126088	0.142222	0.11418										0.0757906	0.15824	0.208984
0.0331781	0.161778	0.0251623	0.153323	0.1653	0.182953		0.137609	0.0693671	0.110887	0.144321	0.0896774	0.1212										0.179566	0.24231	0.115173
0.126852	0.151248	0.120435	0.165295	0.171517	0.140918		0.111597	0.14013	0.14189	0.153185	0.189665	0.0415504										0.140798	0.160049	0.166927
0	0.151293	0.145895	0.181582	0.180489	0.153548		0.0638983	0.118002	0.0637298	0.158609	0.182593	0.0484108										0.172895	0.141454	0.173527
0.0991536	0.0955862	0.149364	0.115741	0.153676	0.143953		0.192961	0.155425	0.0966611	0.086901	0.202452	0.109944										0.064191	0.150585	0.124202
0.0347188	0	0.182988	0.125629	0.284119	0.120733		0.117692	0.141454	0.149914	0	0.128271	0.146199										0.175322	0.162196	0.15809
0.101317	0.00349599	0.151704	0.146034	0.12807	0.144355		0.16309	0.235272	0.133604	0.157698	0.136565	0.0735499										0.152365	0.203318	0.158848
0.0567282	0.119922	0.149697	0.182456	0.136909	0.119249		0.0908344	0.159455	0.132451	0.160141	0.177405	0.258167										0.0801609	0.131662	0.183473
0.134263	0.154195	0.133218	0.215791	0.154601	0.239079		0.125951	0.113454	0.124868	0.138392	0.204204	0.133732										0.213141	0.112812	0.169912
0	0.151301	0.0957147	0.172118	0.16295	0.165033		0.00337901	0.157581	0.129116	0.120638	0.141807	0.162107										0.115788	0.162261	0.171182
0.163281	0.151299	0.110636	0.16768	0.18967	0.0751691		0.145824	0.139861	0.0299494	0.161633	0.0819481	0.0588619										0.165444	0.137132	0.154996
0.153876	0.0984878	0.148853	0.200295	0.144281	0.153915		0	0.134645	0.1403	0.029029	0.177167	0.238006										0.186908	0.117443	0.155956
0.135984	0	0.120201	0.216097	0.119015	0.182621		0.101312	0.173638	0.160341	0.143332	0.140064	0.145909										0.085782	0.0899917	0.15082
0.0213506	0.00393701	0	0.2197	0.136045	0		0.137215	0.165369	0.140406	0.152877	0.106307	0.154331										0.0551828	0.111853	0.180304
0.0788994	0.129055	0.129985	0.133791	0.0472055	0.103584		0.123343	0.129875	0.12281	0.19461	0.0773988	0.19491										0.174797	0.120957	0.131443
0.114395	0.169948	0.146345	0.138095	0.178377	0.130444		0.126546	0.172001	0.157245	0.186119	0.134448	0.10252										0.163178	0.145768	0.125934
0	0.146144	0.191557	0.165232	0.15026	0.201405		0.127698	0.207156	0.190919	0.0673741	0.141135	0.152326										0.162804	0.133979	0.159577
0.163558	0.132678	0.158825	0.151076	0.173252	0.14893		0.118903	0.0909393	0.173463	0.152419	0.133762	0.127901										0.0998085	0.152518	0.178417
0.173128	0.142595	0.12617	0.185321	0.157363	0.141102		0.01989	0.197787	0	0.118052	0.18142	0.151109										0.165169	0.2565	0.116553
0.112682	0	0.135933	0.111808	0.257361	0.147924		0.110817	0.18174	0.165856	0.0529915	0.166897	0.168733										0.153517	0.138427	0.176066
0.0691937	0	0.0899013	0.122325	0.150776	0.175065		0.103716	0.108623	0.210757	0.15794	0.137883	0.139011										0.0455383	0.213606	0.143984
0.0558491	0.121032	0.110636	0.149744	0.132684	0.163855		0.110067	0.12425	0.105857	0.0980775	0.0134847	0.0332604										0.19764	0.166018	0.166246
0	0.154009	0.166436	0.126831	0.167384	0.131897		0.176183	0.208405	0.235314	0.1866	0.173221	0.164884										0.135929	0.155169	0.158155
0.125799	0.151256	0.137369	0	0.156578	0.122291		0.172452	0.154017	0.173451	0.121801	0.165222	0.181373										0.184663	0.118896	0.118083
0.164748	0.152871	0.142901	0.215841	0.212952	0.131566		0.0704459	0.0134913	0.160435	0.125661	0.145831	0.185219										0.177569	0.138357	0.12989
0.144273	0.138085	0.204518	0.18518	0.141577	0.221661		0.137626	0.130497	0.0974747	0.199717	0.170837	0.130685										0.0910426	0.143837	0.155077
0.0960549	0.00939306	0.15086	0.202198	0.149298	0.165686		0.112962	0.118269	0.135434	0.158776	0.125223	0.0911847										0.197968	0.148386	0.110208
0.0321699	0.119951	0.122079	0.194219	0.0729542	0.136773		0.222222	0.0649799	0.116827	0.144204	0.18061	0.190158										0.159724	0.156481	0.185703
0	0.144894	0.136761	0.164401	0.118985	0.160773		0.0787766	0.151316	0.176924	0.199815	0.178915	0.133764										0.163582	0.162492	0.170567
0.139484	0.136334	0.101842	0.135825	0.201168	0.124561		0.323767	0.154551	0.178339	0.128622	0.179696	0.107236										0.173848	0.15063	0.223817
0.138696	0.166192	0.121737	0.172177	0.184211	0.150858		0.113355	0.26734	0.183327	0.182472	0.25	0.133289										0.0914896	0.143942	0.160356
0.155226	0.130766	0.147221	0.18912	0.160649	0.11927		0.055105	0.0660155	0.213813	0.106749	0.201421	0.0404571										0.150093	0.181662	0.160069
0.0732496	0.0142731	0.142737	0.135849	0.180278	0.157741		0.0866522	0.141625	0.16801	0.152754	0.23167	0.158009										0.0615079	0.205956	0.146898
0.047191	0.120469	0.15038	0.119986	0.167321	0.186941		0.10182	0.201211	0.11359	0.0851765	0.129259	0.101268										0.187845	0.0570162	0.178498
0	0.153352	0.199736	0.137759	0.2619	0.080571		0.125757	0.153846	0.023021	0.136697	0.117436	0.09805										0.108405	0.109243	0.126429
0.133829	0.141552	0.148631	0.0980769	0.143547	0.171963		0.121923	0.0892956	0.1709	0.0275229	0.161773	0.122843										0.0931088	0.222352	0.103342
0.127685	0.153392	0.119837	0.0330652	0.144523	0.156294		0.0940215	0.14937	0.158177	0.148185	0.152038	0.102001										0.171829	0.128429	0.149016
0.160317	0.15508	0.133116	0.227259	0.158355	0.174804		0.177362	0.236533	0.139484	0.164338	0.138137	0.13266										0.185688	0.167886	0.173804
0.131886	0	0.0944753	0.233277	0.138353	0.0393067		0.0892346	0.109272	0.172976	0.123841	0.119318	0.134945										0.0389243	0.169761	0.169765
0.0462435	0.0123087	0.150731	0.182431	0.202034	0.0693735		0.109862	0.0796094	0.111658	0.163307	0.180864	0.155827										0.196833	0.225432	0.17773
0	0.123768	0.151435	0.20417	0.137027	0.142559		0.161031	0.168345	0.129851	0.0983713	0.117368	0.0966318										0.186452	0.157351	0.137085
0.140927	0.154869	0.142404	0.167521	0.140046	0.209426		0.106453	0.179492	0.156963	0.105749	0.0706949	0.133375										0.150076	0.145469	0.176133
0.144071	0.14101	0.125889	0.122026	0.0910778	0.138744		0.120844	0.131215	0.181389	0.111728	0.138418	0.138281										0.156732	0.133876	0.161561
0.12529	0.162215	0.152767	0.161952	0.133367	0.171903		0.0496786	0.0669064	0.1216	0.140967	0.0610505	0.119597										0.169428	0.155274	0.125069
0.13953	0.109354	0.197862	0.187601	0.101514	0.147563		0.0474323	0.147525	0.155107	0.127195	0.150682	0.222104										0.0814578	0.151751	0.11432
0.0482618	0	0.151957	0.167726	0.192052	0.169954		0.14691	0.112923	0.158652	0	0.0397309	0.145708										0.147043	0.154198	0.177167
0	0.127958	0.115153	0.130081	0.170753	0.15965		0.0839593	0.158016	0.172353	0.151987	0.18234	0.11965										0.049708	0.14492	0.16877
0.131291	0.16029	0.133014	0.140547	0.168282	0.131557		0.20084	0.175631	0.161066	0.158019	0.204709	0.0323862										0.208425	0.146307	0.206128
0.148868	0.137893	0.0981904	0.160638	0.180573	0.118114		0.126861	0.145962	0.148495	0.137007	0.175282	0.0817364										0.145172	0.167463	0.16721
0.101802	0.159292	0.215579	0.0986918	0.242183	0.118011		0.120389	0.162847	0.176828	0.1246	0.154011	0.233577										0.182479	0.201897	0.204907
0.15001	0.13496	0.150212	0.196568	0.127689	0.171903		0.130377	0.0463576	0.13428	0.14472	0.116698	0.168585										0.226915	0.0495669	0.145919
0.0567407	0	0.151712	0.0782295	0.193477	0.180535		0.158351	0.116969	0.157558	0.0302076	0.162912	0.162808										0.155564	0.102165	0.165533
0	0.124828	0.118208	0.223755	0.156369	0.127742		0.120415	0.159447	0.149081	0.144439	0.0907127	0.11187										0.15613	0.210576	0.134789
0.12931	0.161676	0.155183	0.171139	0.188624	0.168761		0.136607	0.149725	0.114669	0.198798	0.162612	0.118848										0.172473	0.137948	0.163401
0.151207	0.149151	0.221774	0.212907	0.103416	0.103094		0.110534	0.176432	0.047339	0.15148	0.125669	0.167604										0.139566	0.086512	0.132804
0.120287	0.17871	0.144426	0.233139	0.138005	0.151562		0.126373	0.120641	0.150021	0.169376	0.0890145	0.093299										0.153173	0.170808	0.129352
0.15266	0.104394	0.111874	0.128314	0.155786	0.115523		0.219778	0.201179	0.0737018	0.0466286	0.0700397	0.0400065										0.184695	0.235197	0.183692
0.0461675	0	0.129109	0.173555	0.111345	0.150162		0.177316	0.105236	0.156769	0.0976909	0.125306	0.212932										0.113457	0.150147	0.171319
0.000595327	0.132952	0.0987292	0.200937	0.112235	0.158155		0.0358845	0.126563	0.114537	0	0.107256	0.13734										0.147469	0.159944	0.175598
0.137766	0.149346	0.15796	0.136809	0.209808	0.0830701		0.144808	0.223649	0.158692	0.0221998	0.135524	0.115839										0.193975	0.118691	0.166431
0.13171	0.176707	0.148439	0.141895	0.171493	0.160978		0.0720839	0.0885356	0.140583	0.114091	0.141622	0.147831										0.0946863	0.0873526	0.0702326
0.128055	0.14928	0.162975	0.129741	0.172425	0.158996		0.166836	0.198811	0.0652806	0.0831025	0.175156	0.12999										0.122021	0.156199	0.110802
0.146118	0.126222	0.120158	0.136134	0.16181	0.174018		0.0695048	0.165088	0.15063	0.104359	0.162791	0.281365										0.201244	0.154413	0.160323
0.0724441	0	0.163393	0.0400834	0.248482	0.0819338		0.248475	0.113518	0.131325	0.149004	0.133742	0.150203										0.229115	0.143336	0.14813
0.0935162	0.136933	0.192716	0.183556	0.156634	0.100011		0.0698795	0.0972174	0.167682	0.179336	0	0.174136										0.181102	0.166973	0.174628
0.130129	0.159295	0.147059	0.273858	0.133365	0.131541		0.0511343	0.164515	0.124674	0.123695	0.188761	0.224153										0.1411	0.173301	0.156881
0	0.150034	0.115932	0.163299	0.163068	0.256446		0.115513	0.144184	0.1257	0.110929	0.160666	0.144177										0	0.203056	0.166877
0.0898029	0.143159	0.131905	0.184388	0.193924	0.157362		0.0975131	0	0.168844	0.180999	0.156993	0.0339062										0.131634	0.0416964	0.184013
0.0899668	0.119599	0.121619	0.245909	0.138837	0.136461		0.12613	0.141635	0.202206	0.116479	0.19798	0.145497										0.149527	0.115743	0.153044
0.131086	0.132528	0.158842	0.167123	0.132713	0.13831		0.110941	0.134474	0.192634	0.170175	0.117647	0.188799										0.182284	0.171368	0.174769
0	0	0.146501	0.13195	0.161938	0.162244		0.140483	0.163072	0.0518135	0.199036	0.177326	0.206492										0.124945	0.0950592	0.0866891
0.0871017	0.155748	0.148197	0.162587	0.098059	0.157393		0.142209	0.146878	0	0.126961	0.156931	0.144885										0.149635	0.132422	0.159276
0.0956555	0.169767	0.128466	0.194716	0.102312	0.164812		0.0774104	0.152404	0.139535	0.15611	0.31583	0.0956848										0.18985	0.167651	0.0627146
0.132888	0.144753	0.161207	0.132674	0.171588	0.127526		0.204678	0.22775	0.0907449	0.077497	0.219959	0.201277										0.128205	0.220637	0.0849944
0	0.116224	0.187033	0.152272	0.180395	0.139535		0.112363	0.0909621	0	0.132156	0.108545	0.141597										0.0928199	0.170282	0.157899
0.0873297	0.121894	0.142425	0.119645	0.191769	0.104379		0.157043	0.141609	0.255519	0.14486	0.108317	0.106363										0.1839	0.161371	0.141962
0.0776515	0.12955	0.113849	0	0.180126	0.183719		0.0980736	0.117343	0.172202	0.0210864	0.1625	0.130774										0.180127	0.0980165	0.173213
0.128864	0	0.12537	0.0656685	0.167071	0.120762		0.129657	0.190647	0.216379	0.0572346	0.157518	0.0345619										0.178966	0	0.146708
0	0.149973	0.0919576	0.178942	0.135797	0.166938		0.0813911	0.132832	0.176729	0.16324	0	0.159005										0.139277	0.0823617	0.193553
0.0961753	0.168643	0.141512	0.165956	0.13396	0.124559		0.0648649	0.149489	0.181435	0.155796	0.206065	0.103091										0.162713	0.136888	0.163539
0.0952602	0.143015	0.201647	0.171429	0.184952	0.152213		0.13913	0.130076	0.114651	0.172588	0.0996405	0.0810359										0.18407	0.167215	0.17471
0.126104	0.11014	0.141825	0.152791	0.164381	0.121127		0.0934525	0.141269	0.0850632	0	0.138608	0.121082										0.136137	0.151407	0.0913419
0	0.156689	0	0.166703	0.18266	0.130115		0.158727	0.0813528	0.135699	0.209079	0.177297	0.134517										0.149384	0.183986	0.164827
0.0952793	0.127141	0.134146	0.199721	0.106676	0.157299		0.171415	0.0942623	0.167026	0.136043	0.0710596	0.125199										0.189209	0	0.0395469
0.0689829	0	0.165909	0.117025	0.140781	0.0840013		0.139206	0.195391	0.196805	0.120026	0.106325	0.15593										0.124854	0.1718	0.0840987
0.113407	0.162172	0.159429	0.152926	0.174303	0.160016		0.124833	0.175473	0.187088	0.115268	0.138563	0.16251										0.0734214	0.208155	0.147233
0	0.174224	0.149244	0.146053	0.0983447	0.16293		0.134025	0.150021	0.19899	0.136901	0.0748644	0.173984										0.170453	0.0951171	0.14086
0.101128	0.13504	0.121609	0.178136	0.127649	0.170439		0.121637	0.0797736	0.179689	0.155262	0.134359	0.130737										0.202614	0.0533635	0.155442
0.0695686	0.0778487	0.124203	0.196234	0.20188	0.115463		0.011575	0.12052	0.111279	0.131782	0.0501452	0.125415										0.172027	0.149635	0.156294
0.0902134	0.127491	0.0922819	0.142152	0.190004	0.161145		0.281241	0.108093	0.142758	0.155121	0.191736	0.0383704										0.209528	0.16338	0.169931
0.0199601	0	0.149648	0.17352	0.169368	0.13065		0.129162	0.158284	0.141953	0	0.211814	0.222864										0.139847	0.127002	0.168575
0.101007	0.155954	0.144899	0.115845	0.144653	0.222913		0.130247	0.189146	0.0516835	0.159478	0.142678	0.144099										0.168135	0.153129	0.166092
0.0484542	0.160513	0.145296	0.186797	0.164968	0.168747		0.212949	0.136458	0.110132	0.136737	0.134345	0.145259										0.184229	0.206058	0.171229
0.115595	0.112252	0	0.0708447	0.184389	0.127563		0.173379	0.145395	0.140351	0.151559	0.149954	0.122898										0.152349	0.154493	0.0301921
0	0.066745	0.174391	0.135737	0.214027	0.219271		0.128479	0.126162	0.130972	0.103243	0.123064	0.0396849										0.151239	0.158021	0.166336
0.0886357	0.131629	0.178983	0.151333	0.160983	0.159062		0.102348	0.139012	0.124899	0.154075	0.156417	0.0818916										0.170633	0.0946277	0.0294321
0.0451207	0	0.146415	0.160983	0.0925103	0.149129		0.1089	0.146497	0.153174	0.0919634	0.118231	0.188918										0.147772	0.150369	0.119034
0.12032	0.160978	0.118704	0.143444	0.121763	0.24057		0.171642	0.164094	0.179619	0.178074	0.140725	0.15304										0.0895522	0.147116	0.148146
0.0207632	0.159719	0.123946	0	0.139711	0.122229		0.0660857	0.144074	0.146164	0.150034	0.140563	0.141889										0.168328	0.158327	0.137031
0.0869629	0.117774	0.115526	0.11292	0.105099	0.12541		0.228916	0.123425	0.125146	0.119821	0.0302451	0.136445										0.221213	0.153092	0.168814
0.146312	0.121589	0.142415	0.192975	0.139721	0.258755		0.236329	0.194002	0.171329	0.182617	0.0712589	0.0577532										0.180315	0.147755	0.149162
0.121494	0.0181075	0.141897	0.127692	0.128664	0.115603		0.0248204	0.134645	0.162941	0.145765	0.159433	0.150927										0.183644	0.169902	0.172448
0.090421	0.135173	0.149457	0.120786	0.188214	0.0664593		0.045549	0.180608	0.192068	0.161918	0.112098	0.181241										0.133822	0.201274	0.167265
0.155476	0	0.0656966	0.103201	0.206649	0.126096		0.109986	0.0782383	0.148059	0.0582258	0.0899855	0.133837										0.161581	0.0946129	0.173419
0.125457	0.162064	0.185763	0.151408	0.166169	0.130354		0.116643	0.153176	0.173623	0.0921092	0.178349	0.422062										0.174727	0.0230899	0.158005
0.0922545	0.16055	0.18355	0.154531	0.14619	0.161123		0.133289	0.161525	0.122612	0	0.211713	0.0602587										0.13898	0.193471	0.130811
0.139535	0.0999693	0.158589	0.202687	0.149945	0.145304		0.152201	0.113409	0.114314	0.165528	0.155613	0.208094										0.148566	0.182994	0.15257
0.101669	0.116135	0.115847	0.149295	0.212186	0.164225		0.125488	0.0964674	0.140365	0.0569467	0.123798	0.115528										0.176297	0.144979	0.12325
0	0.0549769	0.125234	0.0542061	0.156231	0.145074		0.132324	0.159783	0.146378	0.126835	0	0.124751										0.14819	0.18056	0.17024
0.0925157	0.143558	0.135711	0.0895464	0.134599	0.205882		0.0790472	0.154406	0.117472	0.148544	0.188369	0.155596										0.118573	0.209914	0.151894
0.0255072	0	0.149562	0.165171	0.115018	0.159232		0.170714	0.142627	0.14425	0.162211	0.152129	0.130552										0.183521	0.154198	0.169126
0.151419	0.155215	0.113247	0.139339	0.1358	0.151022		0.11156	0.143872	0.0185249	0.0797943	0.158636	0.315287										0.131826	0.112319	0.174648
0.105365	0.177508	0.148318	0.122493	0.111581	0.221261		0.167832	0.240185	0.0828286	0.156472	0.240474	0.144089										0.179286	0.106567	0.149731
0.0875625	0.133879	0.109996	0.100231	0.140368	0.140797		0.106866	0.158447	0.146498	0.120887	0.181492	0.156027										0.280671	0.162896	0.158669
0	0.152766	0.175722	0.164098	0.10024	0.124326		0.127258	0.14311	0.10384	0.182714	0.123149	0.185674										0.133695	0.145797	0.137667
0.146702	0.0145322	0.163265	0.149062	0.241179	0		0.0849896	0.147868	0.152457	0.190434	0.164789	0.146008										0.173513	0.164557	0.150826
0.106405	0.141901	0.152117	0.187774	0.190347	0.194093		0.0660198	0.192498	0.134454	0.136279	0.204194	0.0467054										0.190784	0.156078	0.130068
0.0929705	0	0.126349	0.153091	0.173513	0.124757		0.0904084	0.175486	0.151691	0.196647	0.117858	0.186758										0.145136	0.162354	0.159879
0.150369	0.157691	0.126394	0.176307	0.145883	0.0676384		0.0927348	0.139105	0.0963542	0.126785	0.142515	0.143083										0.150322	0.176524	0.158866
0.106689	0.156333	0.110445	0.0829658	0.135807	0.124931		0.187739	0.140701	0.147173	0.206907	0.294958	0.0914806										0.180802	0.205872	0.197482
0.0943039	0.128666	0.162417	0.0760234	0.128907	0.136192		0.19103	0.124318	0.158046	0.0972775	0.134232	0.193219										0.099512	0.103371	0.160028
0	0.142514	0.152521	0.141704	0.216643	0.158288		0.191021	0.194409	0.09601	0.164269	0.16219	0.180301										0.138793	0.0116667	0.166494
0.140589	0.14689	0.147025	0.137045	0.144721	0.189981		0.127987	0.107173	0.170718	0.143532	0	0.137039										0.198673	0.148349	0.149148
0.101105	0	0.135169	0.12486	0.157095	0.148901		0.132704	0.15475	0.114176	0.11612	0.128298	0.103927										0.170205	0.200907	0.168215
0.099184	0.15195	0.133289	0.0865255	0.159318	0.11457		0.126859	0.140774	0.176706	0.0546661	0.109214	0.0998959										0	0.140238	0.11007
0	0.160732	0.164394	0.166275	0.133037	0.137652		0.139173	0.160932	0.212246	0.16478	0.0748241	0.0366876										0.161129	0.169979	0.161345
0.16248	0.129616	0.132663	0.120345	0.110946	0.160925		0.0176352	0.0734089	0.104689	0.150811	0.131517	0.148717										0	0.246239	0.129968
0.114383	0.150753	0.122803	0.167549	0.175918	0.150768		0.226862	0.191434	0.0458627	0.00532927	0.139937	0.102459										0.131683	0.161392	0.162845
0.0948081	0.140964	0.108689	0.128915	0.0996351	0.124788		0.131193	0.182714	0.183641	0.18815	0.14603	0.071236										0.181969	0.17284	0.154221
0	0	0	0.15667	0	0.222551		0.121646	0.192588	0.097032	0.1645	0.135451	0.13291										0.179881	0.159889	0.188818
0.158421	0.152335	0.178219	0.0812124	0.186721	0.131241		0.204763	0.130588	0.253629	0.197354	0.0749427	0.114068										0.14727	0	0.159275
0.104887	0.162088	0.120453	0.121408	0.0906085	0.127361		0.146667	0.145261	0.230949	0.127575	0.0460644	0.131886										0.153234	0.174003	0.17275
0.101216	0.0857495	0.166942	0.134687	0.202192	0.0632054		0.0706361	0.0964264	0.107067	0.130616	0.134912	0.159209										0.169844	0.136778	0.136546
0.166217	0.097243	0.194215	0.123309	0.134353	0.171161		0.0494683	0.038286	0.186292	0.151691	0.0638796	0.162017										0.111862	0.160155	0.121413
0.104774	0.146915	0.184478	0.136496	0.133625	0.127922		0.123003	0.153491	0.187621	0.12482	0.175237	0.209894										0.136911	0.167858	0.159539
0.0947164	0	0.103306	0.084524	0.198505	0.071345		0.270952	0.134478	0.136161	0.145301	0.264976	0.12168										0.145143	0.164487	0.132936
0.124044	0.151667	0.161483	0.137931	0.153098	0.125178		0.0908403	0.207359	0.13432	0	0.136385	0.105929										0.176098	0.165634	0.167971
0.11518	0.166356	0.130507	0.120566	0.153352	0.133387		0.0858709	0.13947	0.0842773	0.157842	0.153701	0.202949										0.147499	0.202578	0.13819
0.0981079	0.0760276	0.123825	0.165078	0.17162	0.145782		0.0896792	0.0967992	0.159137	0.139418	0.135017	0										0	0.027049	0.157472
0.138044	0.0929487	0.104139	0.125734	0.137853	0.150663		0.113039	0.127148	0.100951	0.166455	0.13066	0.180215										0.133535	0.129135	0.149186
0.108554	0.150235	0.164536	0.158952	0.105277	0.149374		0.140845	0.154711	0.191129	0.158945	0.148162	0.041357										0.163844	0.166382	0.165096
0.0958051	0	0.140961	0.0677094	0.139518	0.161088		0.0764267	0.160695	0.177509	0.0869428	0.126773	0.151265										0.174533	0.132615	0.160062
0.136105	0.15528	0.168879	0.154892	0.122924	0.172953		0.168501	0.11648	0.20875	0.0577786	0.224126	0.0412371										0.144027	0.159958	0.163919
0.112394	0.158621	0.125028	0.139093	0.0100784	0.14126		0.129821	0.122771	0.1236	0.161315	0.133489	0.113216										0.149162	0.233645	0.139605
0.0967107	0.105646	0.164773	0.12129	0.182036	0.167476		0.164101	0.149575	0.157437	0.141614	0.0748787	0.0666667										0.17175	0.21265	0.182706
0.128612	0.115459	0.0968635	0.151204	0.133606	0.155605		0.0988043	0.126819	0.173921	0.178631	0.128394	0.151614										0.0986554	0.142857	0.132801
0.107399	0.037931	0.148307	0.0588143	0.201223	0.151826		0.221498	0.0955115	0.0422985	0.20144	0.123966	0.189468										0.125769	0.153091	0.154024
0.0978321	0.151325	0.134701	0.0488534	0.156114	0.210464		0.0713433	0.147717	0.0926493	0.138105	0.0542574	0.142935										0.176739	0	0.161282
0.107032	0	0.125753	0.121241	0.149425	0.11904		0.174954	0.165312	0.143597	0.16946	0.145975	0.170429										0.0951631	0.160799	0.146489
0.0963903	0.147342	0.117647	0.157614	0.185728	0.131258		0.0813052	0.16925	0.144564	0.0595818	0.00819113	0.154401										0.151567	0.133546	0.161621
0.109383	0.150448	0	0.128526	0.149414	0.0689866		0.134719	0.0973451	0.123024	0.108138	0.191847	0.0453714										0.136541	0.148121	0.145843
0.0944947	0.0921376	0.168724	0.162402	0.172029	0.150544		0.103901	0.145859	0.150723	0.0612109	0.196619	0.185961										0.170203	0.186955	0.161483
0.107124	0.100382	0.17891	0.0777555	0.131394	0.132449		0.0182656	0.12172	0.17518	0.0774393	0.135993	0.125771										0.162465	0.156366	0.16456
0.0990606	0	0.153001	0.161322	0.110943	0.0571094		0.137152	0.153023	0.148907	0.0842778	0.0176746	0.0474777										0.185894	0.159075	0.124365
0.120643	0.153076	0.141754	0.139843	0.132683	0.133354		0.0974909	0.23383	0.160775	0.123803	0.185587	0.200236										0.152139	0.203963	0.118555
0.0933857	0	0.143719	0.127471	0.116322	0.137034		0.188789	0.12456	0.165246	0.152591	0.150254	0.0595405										0.162748	0.105143	0.148918
0.103186	0.153152	0.172495	0.143363	0.0374251	0.170598		0.168115	0.136406	0.0690396	0.0944869	0.184948	0.127934										0.185969	0.0360389	0.135883
0.0963109	0.158679	0.110609	0.05453	0.182452	0.179515		0.126336	0.169535	0.184372	0.170094	0.151783	0.131311										0.103823	0.181611	0.145875
0.0999854	0.106461	0.145149	0.122266	0.327364	0.166331		0.101512	0.186284	0.170315	0.140753	0.173437	0.233641										0.0983155	0.0951036	0
0.101256	0.0792079	0.136057	0.0925617	0.141502	0.161392		0.143187	0.153955	0.143	0.112802	0.121659	0.15136										0.167287	0.161361	0.15859
0.109762	0	0.121244	0.170279	0.0810219	0.16663		0.133275	0.153039	0.12761	0.163038	0.148914	0.100703										0.0950199	0.252469	0.165515
0.0994829	0.11492	0.142196	0.142901	0.201624	0.145374		0.142688	0.20595	0.146111	0.187976	0.110043	0.141974										0	0.228849	0.143689
	0.0894071	0.12439	0.166646	0.130857	0.13722		0.00630298	0.173729	0.126618	0.142817	0.212894	0.131982										0.185697	0.139817	0.190252
	0.113475	0.167705	0.101012	0.140277	0.178053		0.149982	0.0854041	0.151698	0.197263	0.0451722	0.180681										0.131143	0.151807	0.157287
	0.101363	0.16287	0.122745	0.123281	0.154271		0.106553	0.140822	0.120216	0.132307	0.141926	0.111811										0.173848	0	0.15298
	0.0733453	0.120594	0.137756	0.143012	0.0983886		0.125838	0.142938	0.156901	0.157135	0.170443	0										0.072095	0.136469	0.160133
	0.128185	0.13023	0.125883	0.160206	0.193774		0.0710579	0.182519	0.0203627	0.159269	0.148442	0.178527										0.169095	0.136488	0.167134
	0.101453	0.0819974	0.129479	0.161911	0.117594		0.116967	0.13353	0.0634133	0.121319	0.171087	0.149427										0.153028	0.147972	0.129568
	0.0767263	0.149016	0.0413175	0.137102	0.126846		0.222175	0.162996	0.140191	0.138817	0	0.180202										0.158716	0.188807	0
	0.134396	0.125099	0.122648	0.0928385	0.0377907		0.118253	0.133867	0.145568	0.0389384	0.13228	0.0932852										0.193815	0.164153	0.150553
	0.13509	0.124272	0.193438	0.140902	0.24267		0.128255	0.196765	0.134194	0.0809877	0.0745552	0.196688										0.103652	0.165271	0.115878
	0.108789	0.133515	0.139197	0.12658	0.129713		0.0612245	0.0680523	0.172557	0.169896	0.123176	0.147746										0.100271	0.207148	0.172252
	0.133323	0.123363	0.157087	0.141957	0.115641		0.162948	0.175082	0.129293	0.146977	0.164749	0.0922893										0.0756673	0.0165289	0
	0.134045	0.188985	0.0892605	0.1612	0.124232		0.18338	0.159229	0.0755772	0.18317	0.129213	0.0900154										0.158379	0.144857	0.157133
	0.1143	0.15826	0.0189036	0.137512	0.127614		0.26269	0.25166	0.157656	0.028599	0.141901	0.0383329										0.181481	0.172568	0.143696
	0.137682	0.130645	0.146672	0.135489	0.156556		0.248774	0.134573	0.160809	0.166921	0.0743331	0.151802										0.139221	0.0964206	0.165527
	0.108756	0.16484	0.137075	0.229901	0.161616		0.16762	0.0823024	0.126356	0.189552	0.139815	0.10962										0.186143	0.178178	0.140198
	0.139477	0.159086	0.130794	0	0.158296		0.18942	0.153553	0.164686	0.120968	0.117197	0.100434										0.192827	0.235349	0
	0.141299	0.0839867	0.0915444	0.148543	0.142788		0.0619081	0.167362	0.126295	0.138069	0.0690622	0.125385										0.171904	0.181119	0.119574
	0.146214	0.128948	0.16913	0.130533	0.14385		0.122279	0.160245	0.188884	0.155224	0.228299	0.128925										0.157542	0.120668	0.137172
	0.128308	0.123709	0.123424	0.127324	0.22457		0.114215	0.172888	0.187908	0.130821	0.150229	0.130447										0.130973	0.157234	0
	0.18134	0.108729	0	0.0103165	0.138759		0.111638	0.13786	0.210557	0.0112179	0.153703	0.176162										0.188223	0.15548	0.162543
	0.12348	0.131902	0.134538	0.151736	0.0961364		0.14068	0.116221	0.108256	0.150889	0.0397727	0.159008										0.0884597	0.143887	0.111187
	0.175877	0.161661	0.141842	0.117596	0.187767		0.137171	0.130508	0.192109	0.14753	0.114286	0.176207										0.0966776	0.167533	0.17265
	0.169225	0.153396	0.103364	0.129886	0.0613772		0.123195	0.10707	0.148553	0.149251	0.136559	0.0940118										0.0962708	0.191903	0.171145
	0.146362	0.185778	0.162589	0.0912465	0.131083		0.0734713	0.162224	0.259489	0.11937	0.168121	0.110361										0.159445	0.179709	0.153258
	0.191792	0.117261	0.170795	0.146231	0.240032		0.181124	0.125044	0.234298	0.155421	0.269797	0.222694										0.178933	0.164417	0.140656
	0.22438	0.15707	0.157795	0.126102	0.0567073		0.0558581	0.13163	0.119308	0.168469	0.1742	0.0435955										0	0.207516	0.162712
	0.0811064	0.0961049	0.136012	0.148252	0.113218		0.0922107	0.155937	0.177545	0.0487631	0.113055	0.0528967										0.142436	0.0257657	0.152965
	0.1347	0.135079	0.106458	0.178807	0.0527489		0.206752	0.136364	0.179942	0.133794	0.129114	0.138136										0.193932	0.185094	0.151674
	0.185548	0.124589	0.158181	0.0730381	0.119297		0.131001	0.212746	0.130698	0.212438	0.102404	0.121462										0.105085	0.126764	0.180084
	0.168459	0.123437	0.0811133	0.130349	0.129954		0.113712	0.154388	0.0766347	0.136779	0.0559522	0.0370592										0.182253	0.166592	0.156949
	0.0733634	0.147549	0.198528	0.115405	0.171478		0.0374069	0.16816	0.133406	0.158395	0.138274	0.144959										0.151733	0.136955	0.0403963
	0.164353	0.15562	0.132508	0.234136	0.173683		0.144752	0.222353	0.151141	0.0540426	0.0132939	0.183724										0.129101	0.160965	0.104233
	0.120016	0.152642	0.125178	0.0440464	0.146986		0.0899401	0.162422	0.191866	0.139281	0.133152	0.142528										0.202282	0.220291	0.168285
	0.113493	0.0909556	0.137293	0.12854	0.144564		0.190583	0.115976	0.0948522	0.115817	0.210179	0.137916										0.0774681	0.188859	0
	0.193335	0.0272924	0.129633	0.146398	0.216981		0.180966	0.130654	0.159801	0.1426	0.258246	0.116205										0.128481	0.0932257	0.166661
	0.171804	0.155723	0.46526	0.109877	0.0959313		0.132301	0.315094	0.187153	0.0914205	0.026646	0.183656										0.0950969	0.139923	0.14804
	0.0949501	0.0920929	0.157731	0.233345	0.144853		0.112737	0.152313	0.157944	0.0986924	0.180904	0.1243										0.170835	0.144304	0.158257
	0.188185	0.131207	0.216957	0.159696	0.190158		0.138776	0.160913	0.0628792	0.148653	0.169102	0.247449										0.172057	0.140085	0.147646
	0.159175	0.120798	0.15177	0.127229	0.0866189		0.142364	0.113013	0.127482	0.178802	0.159058	0.181873										0.0106157	0.158915	0.117556
	0.104179	0.110719	0.140233	0.126825	0.130867		0.143577	0.132339	0.125329	0.115348	0.220999	0.0549658										0	0.178681	0.145599
	0.0920144	0.151168	0.0842402	0.0623313	0.0229008		0.0162185	0.119356	0	0.14435	0.157744	0.0982267										0.125407	0.181377	0.047619
	0.167373	0.162994	0.131469	0.133439	0.2182		0.115868	0.163434	0.131732	0.128999	0.122935	0.13288										0.201452	0.171175	0.103082
	0.145502	0.16508	0.135103	0.150612	0.113838		0.104668	0.140002	0.148133	0.15452	0.153355	0.238416										0.162671	0.199411	0.0673998
	0.142713	0.101552	0.184427	0.156219	0.0725649		0.113205	0.141553	0.135075	0.18121	0.0908709	0.134929										0.176364	0	0.158373
	0.158789	0.114017	0.132286	0.191251	0.112528		0.124764	0.131525	0.153594	0.17123	0.173839	0.139853										0.127214	0.184615	0
	0.118817	0.149608	0.134876	0.138977	0.129964		0.0982456	0.1869	0.158649	0.196061	0.13641	0.153367										0.198564	0.163079	0.168925
	0.160858	0.140766	0.146443	0.149805	0.15074		0.135904	0.0436709	0.169955	0.128854	0.0792443	0.147552										0.0812233	0.136303	0.143819
	0.0946888	0.125256	0.143029	0.133539	0.180061		0.215813	0.0602437	0.167679	0.172033	0.249249	0.120595										0.0892606	0.164914	0.15827
	0.124025	0.121477	0.150754	0	0.146034		0	0.172968	0.199218	0.168198	0.166058	0.16261										0.12075	0.1811	0.0215689
	0.171331	0.150691	0.140682	0.256777	0.229284		0.0758148	0.251755	0.113585	0.155039	0.0270588	0.103802										0.153952	0.206226	0.150647
	0.0845333	0	0.140473	0.127168	0.100702		0.161748	0.136087	0.192072	0.159796	0.208205	0.149421										0.175949	0.148906	0.152981
	0.117066	0.146685	0.0570461	0.137513	0.169361		0	0.193411	0.174654	0.0237352	0.143224	0.180177										0.122533	0.159871	0.0914712
	0.143927	0.161265	0.123834	0.136354	0.195808		0.089899	0.00671475	0.138751	0.139669	0.121351	0.180265										0.116613	0.117403	0.0830614
	0.0985678	0.101518	0.175725	0.265317	0.0830742		0	0.148625	0.159805	0.162745	0.0540604	0.123246										0.164187	0.15499	0.165462
	0.125126	0.179311	0.209223	0.159603	0.128385		0	0.135956	0.128024	0.142525	0.127063	0.205268										0.186285	0.128746	0.166491
	0.142753	0	0.142083	0.13706	0.0396175		0.00365535	0.196991	0.127371	0.179992	0.224496	0.143183										0.135107	0.161406	0.132359
	0.078125	0	0.139301	0.127989	0.16474		0.0933457	0.0402782	0.145979	0.140279	0.154829	0.10652										0.198259	0.151302	0.155044
	0.132863	0.148936	0.141462	0.0594472	0.11074		0.132878	0.193631	0.12466	0.15927	0.140504	0.0462742										0.0485193	0.173053	0.177373
	0.126214	0	0.0801997	0.141291	0.0718527		0.127075	0.21436	0.132573	0.117697	0.0814196	0.153846										0.116054	0.163146	0.0877193
	0.0744965	0.156294	0.166845	0.143721	0.117626		0	0.129723	0.039924	0.169955	0.140781	0										0.10713	0.0236017	0.152473
	0.137041	0.148025	0.146256	0.141872	0.124956		0.0237781	0.0939597	0.063302	0.143483	0.0449684	0.103622										0.148112	0.0562466	0.105787
	0.0420091	0.102514	0.142633	0.184939	0.16447		0	0.266687	0.133699	0.125865	0.0971112	0.0890052										0.153283	0.130384	0
	0.089838	0.0808528	0.134435	0.140662	0.177389		0.103186	0.157553	0.132606	0.02849	0.163043	0.120919										0.225052	0.120526	0.168823
	0.141439	0	0.0807967	0.133042	0.166667		0.136393	0.166272	0.141501	0.164474	0.1991	0.144771										0.103001	0.168668	0.145544
	0.108073	0.142441	0.132	0.151528	0.163061		0	0.146533	0.164163	0.153645	0.151513	0.159614										0.169591	0.149127	0.12835
	0.13249	0	0.172963	0.101713	0.155124		0.163206	0.166999	0.130942	0.1523	0.111371	0.152088										0.187431	0.187459	0.161351
	0.12	0.153733	0.196757	0.126638	0.133146		0.128043	0.135357	0.0879521	0.174699	0.131589	0.201494										0.186481	0.113843	0.181852
	0.136614	0.163291	0.143862	0.177767	0.207588		0.0582878	0.125092	0.124302	0.100574	0.175402	0.173267										0.137146	0.133766	0.176535
	0	0.116439	0.114311	0.142794	0.0999436		0	0.129937	0.158056	0.00355591	0.220425	0.290067										0.189785	0.157225	0.0657712
	0.121867	0.0233202	0.125129	0.162434	0.153135		0	0.116203	0.160351	0.135573	0.164396	0.155544										0.0388522	0.162795	0
	0.125996	0	0.0874349	0.103204	0.211538		0.167424	0.168569	0.157873	0.204238	0.00349	0.0108883										0.0968633	0.140498	0.162024
	0.0431507	0.13864	0.116473	0.133658	0.0743702		0.133127	0.158188	0.159664	0.135919	0.111302	0.0993018										0.0998923	0.150629	0.0288529
	0.0967453	0	0.153846	0.0520385	0.125263		0.0440036	0.130191	0.134839	0.0745565	0.0556215	0.15442										0.162957	0.129565	0.157538
	0.136856	0.151804	0.1292	0.131214	0.0125926		0.137408	0.136197	0.180457	0.127254	0.123473	0.04095										0.15065	0.141677	0.127305
		0.15112	0.136515	0.133906	0.17554		0.0115237	0.1775	0.125031	0.143177	0.14082	0.0562823										0.11303	0.0199262	0.157056
		0.0865516	0.072237	0.140832	0.10497		0.00532794	0.10955	0.198282	0.158422	0.037518	0.114838										0.0939166	0.226773	0.185825
		0.131773	0.131675	0.212703	0.11501		0	0.120627	0.21407	0.099639	0.141777	0.133886										0.161608	0.126455	0.0925495
		0	0.168095	0.140862	0.131295		0.113163	0.158241	0.0680199	0.128508	0.148949	0.181769										0.194172	0.100602	0.0718187
		0.158677	0.199185	0.140447	0.114601		0.133281	0.158508	0.143534	0.0831109	0.135395	0.160353										0.143531	0.135473	0
		0.146385	0.130726	0.16988	0		0.0838045	0.116575	0.24	0.137017	0.152812	0.140447										0.195463	0.186834	0.162542
		0.0488707	0.0917389	0.113792	0.174866		0.130776	0.148944	0.227273	0.109194	0.0437246	0.146917										0.0623314	0.0565068	0
		0.274408	0.140609	0.132263	0.148904		0.0466589	0.127638	0.0894487	0.180279	0.171582	0.170284										0.161172	0.211562	0.160807
		0.149043	0.128658	0.13884	0.193304		0.0530542	0.14993	0.182713	0.123176	0.175921	0.104889										0.0866593	0.0299028	0.12784
		0	0.111931	0.136912	0.158132		0.127119	0.318203	0.192117	0.17252	0.130803	0.146166										0.153064	0.10945	0
		0.167776	0.14267	0.159684	0.167438		0.0258824	0.127768	0.141481	0.121744	0.157242	0.192385										0.160985	0	0.0433609
		0.155032	0.146101	0.00481696	0.184182		0.0920703	0.141481	0.13753	0.155255	0.182873	0.0701027										0.110013	0.161604	0.14432
		0.0547475	0.147934	0.1631	0.14014		0.017761	0.146258	0.10637	0.195094	0.121505	0.111481										0.0298253	0.160043	0.0436888
		0.14637	0.129846	0.128273	0.132877		0.015256	0.160153	0.159157	0.159559	0.0952125	0.128425										0.1058	0.138456	0.0406859
		0.153964	0.079484	0.102399	0.112845		0	0.139046	0.0922481	0.124513	0.0530421	0.133061										0.152606	0.190369	0.160103
		0	0.13262	0.136048	0.0955437		0	0.148427	0.166923	0.178004	0.119292	0.169604										0.216029	0.122619	0.1529
		0.158951	0.155664	0.130971	0.143081		0.162839	0.105296	0.193332	0.164291	0.207847	0.149481										0.159741	0.0668483	0.180323
		0.163019	0.189757	0.144984	0.17474		0	0.201797	0.170244	0.165306	0.125683	0.263882										0.13414	0.00251847	0.125405
		0.119653	0.119399	0.0769231	0.132046		0.0450805	0.0464259	0.125687	0.17593	0.140155	0.152215										0.0731818	0.155508	0.162495
		0.106735	0.109769	0.151137	0.123104		0.120638	0.196905	0.150881	0.0403613	0.11358	0.160594										0.169244	0.140089	0.0123921
		0	0.123233	0.145251	0.0161394		0.124098	0.0390848	0.0138365	0.164934	0.267606	0.157584										0.136797	0.140931	0.47474
		0.137024	0.119271	0.151046	0.205187		0.00515233	0.15587	0.132554	0.177402	0.169049	0.0973853										0.122937	0.11154	0.186573
		0.14375	0.143816	0.131962	0.116282		0.0841255	0.184919	0.135487	0.0974515	0	0.177679										0.180789	0.183382	0.119589
		0	0.145979	0.252656	0.119144		0	0.132154	0.173183	0.179927	0.0475096	0.0608195										0.1687	0.0263789	0.0584374
		0.159671	0.150612	0.123995	0.115631		0.133062	0.134845	0.138742	0.13147	0.146483	0.193517										0.032112	0.185275	0.0787115
		0.140498	0	0.0888008	0.123444		0.0166616	0.0336323	0.131589	0.0123377	0.204337	0.235862										0.158228	0.0706755	0.155914
		0.113801	0.13474	0.250239	0.188367		0.0519192	0.108646	0.156239	0.161845	0.170598	0.123227										0.164855	0	0
		0.0981364	0.10073	0.162761	0.152517		0	0.160896	0.15855	0.124386	0.0595592	0.191838										0.142163	0.118197	0.171374
		0	0.256519	0.173028	0.167701		0.0963455	0.190274	0.16613	0.142006	0.128577	0.129262										0.138628	0.163191	0.129147
		0.129393	0.136576	0.132799	0.0781011		0.116664	0.078683	0.1683	0.166252	0.228168	0.101107										0.132662	0.145493	0.161636
		0	0.205412	0.0942125	0.167949		0.073503	0.181906	0.182743	0.116356	0.143842	0.155728										0.151882	0.165211	0
		0.141134	0.15536	0.142857	0.145234		0.0898876	0.174694	0.197983	0.126706	0.144255	0.0341054										0.074555	0.168725	0.283287
		0	0.121758	0.120895	0.128329		0.137072	0.0958371	0.193124	0.0387236	0.0596026	0.0171644										0.194509	0.179064	0.16657
		0.157363	0.106134	0.131675	0.152822		0.100075	0.119357	0.136364	0.155172	0.150821	0.0888372										0.152347	0.155432	0.112388
		0.11928	0.121313	0.12863	0.127384		0.024	0.140345	0.16609	0.161108	0.125071	0.088497										0.166813	0	0.0447322
		0.00221117	0.11713	0.141937	0.128794		0.102453	0.169476	0.157068	0.150949	0.0670125	0										0.119568	0.170436	0.0499783
		0.0272431	0.151001	0.242851	0.139213		0.19646	0.124284	0.0650921	0.16492	0.175953	0.123243										0.138952	0.0968801	0.107659
		0.137269	0.143959	0.152683	0.133214		0.113341	0.154946	0.15018	0.074476	0.201504	0.0807487										0.0892341	0.152202	0.150434
		0	0.132113	0.131062	0.112826		0	0.170036	0.13143	0.0626502	0.155235	0.158929										0.15918	0.145225	0.152535
		0.147951	0.00899281	0.127443	0.122233		0.0118377	0.158019	0.147395	0.133773	0.11068	0.126951										0.117865	0.100014	0.169802
		0	0.127949	0.0685475	0.0280797		0.0823086	0.149201	0.0502825	0.1963	0.124699	0.15905										0.233784	0.179892	0.128026
		0.156136	0.10457	0.24418	0.199165		0.101313	0.126116	0.0638636	0.140328	0.170011	0.0832173										0.154595	0	0.208751
		0.134786	0.145211	0.154055	0.116056		0.0592183	0.138467	0.139882	0.0757955	0.154875	0.134128										0.144729	0.19041	0.132886
		0.0031889	0.189901	0.166698	0.152382		0.033591	0.137931	0.135255	0.105483	0.0328836	0.468195										0.25244	0.0439382	0.117934
		0.0429827	0.1344	0.125338	0.114781		0.0716374	0.160781	0.154641	0.111906	0.108322	0										0.166947	0.0817597	0.0398724
		0.141082	0.153892	0.130039	0.126201		0	0.171566	0.143769	0.134526	0.0736266	0.00384885										0.0624351	0.124568	0.0522019
		0.11603	0.116489	0.0950663	0.179031		0	0.132599	0.125826	0.111812	0.14543	0.163246										0.124828	0.151098	0.118307
		0	0.121164	0.125097	0.177656		0.111463	0.149683	0.0759651	0.137223	0.159573	0.061019										0.130913	0.158234	0.145134
		0.160976	0.118929	0.123811	0.191897		0.0822873	0.0898999	0.164157	0.0998311	0.173864	0.0366223										0.146041	0.15702	0.158135
		0.126402	0.153294	0.14084	0.162211		0.0882538	0.134963	0.150408	0.117632	0.14053	0.139778										0.128407	0.133333	0.166578
		0.0274933	0.144759	0.136364	0.217367		0.206337	0.165454	0.174385	0.138425	0.00615222	0.112442										0.145089	0.159537	0.126093
		0.0486177	0.139756	0.162909	0.169089		0	0.105975	0.172469	0.180695	0.185212	0.188069										0.132798	0.162376	0
		0.134689	0.0363248	0.152081	0.119867		0.00578273	0.161918	0.219216	0.0710829	0.178012	0.142715										0.155467	0.168158	0.188746
		0.124469	0.13251	0.19787	0.13444		0.146124	0.223306	0.12603	0.160874	0.0985243	0.163549										0.0784862	0.0807834	0.163934
		0	0.0663462	0.127972	0.14656		0.149101	0.123236	0.212319	0.111403	0.193637	0.144433										0.232553	0.220575	0.115772
		0.157247	0.12704	0.149354	0.13861		0.0879742	0.149581	0.140763	0.204954	0.169592	0.143038										0.211425	0.00257607	0.0534211
		0.130676	0.149064	0.190547	0.190026		0.0682662	0.278586	0.145969	0.127781	0.127151	0.171002										0.142427	0.134806	0.129719
		0.023573	0.19021	0.152041	0.105349		0.00964265	0.00944318	0.0619431	0.18279	0.14913	0.149923										0.151707	0.161998	0.146659
		0.0628199	0.165508	0.234248	0.123862		0.0984655	0.133984	0.237236	0.133213	0.0901369	0.139654										0.157982	0.14063	0.151625
		0.138093	0.154256	0.171953	0.10792		0.125956	0.140131	0.152424	0.154675	0.14493	0.182217										0.0408383	0.118923	0.16224
		0.130077	0.0953012	0.127218	0.118067		0.137944	0.138819	0.24372	0.183501	0.206121	0.0709084										0.140252	0.17275	0.123571
		0	0.0947141	0.178368	0.138406		0.0608156	0.164021	0.167089	0.140609	0.115178	0.0886628										0.0961756	0.152823	0
		0.150233	0.122331	0.0622429	0.132785		0.104839	0.14102	0.186184	0.166865	0.120765	0.129111										0.131466	0.151091	0.129971
		0.120373	0.158736	0.135943	0.127935		0.0953535	0.135542	0.108835	0.190228	0.144621	0.132582										0.17549	0.108539	0.165617
		0.0613887	0.139487	0.120531	0.0218579		0.00897532	0.137326	0.133148	0.0306993	0.146664	0.130163										0.116695	0.156757	0.161526
		0.0811482	0.126177	0.12835	0.183575		0.148082	0.127907	0.118415	0.156928	0.104768	0.214309										0.131937	0.0609319	0.0563872
		0.0200803	0.0555831	0.136327	0.133151		0.0980998	0.216341	0.152772	0.0890208	0.163619	0.144956										0.162413	0.160128	0.180625
		0.138085	0.133953	0.147891	0.165852		0.0959744	0.0439078	0.0814778	0.178453	0.0901348	0.152066										0.121194	0.149344	0.185791
		0.123239	0.0727975	0.178275	0.146602		0	0.210268	0.188869	0.0869628	0.139577	0.178157										0.172474	0.154769	0.119283
		0	0.149906	0.17669	0.156624		0.0331286	0.141314	0.155203	0.162502	0.220488	0.0921854										0.18493	0.123663	0.183566
		0.15469	0.186095	0.127192	0.136113		0.117019	0.12758	0.171955	0.158238	0.241071	0.179348										0.171699	0.162898	0.184242
		0.141046	0.162094	0.0480683	0.0744264		0.0522422	0.160821	0.127074	0	0.059157	0.200047										0.146178	0.147945	0.119291
		0	0.150135	0.164455	0.13837		0.114916	0.19318	0.10451	0.151614	0.120005	0.196269										0.16921	0.17505	0.184874
		0.136411	0.12782	0.169851	0.144885		0.13308	0.246759	0.058522	0.125477	0.194015	0.177778										0.187837	0.0409998	0.17908
		0.00857719	0.0718268	0.24374	0.187537		0.0630197	0.032638	0.0449018	0.144085	0.140658	0.134525										0.0530135	0.13132	0.117111
		0.151936	0.111927	0.168827	0.071515		0.341785	0.139684	0.053425	0.161831	0.148986	0.222222										0.182588	0.174145	0.192975
		0.135414	0.152345	0.132665	0.14		0.143795	0.0989725	0.176929	0.163627	0.0429823	0.115741										0.107905	0.164478	0.192419
		0	0.143332	0.171495	0.0108696		0.176283	0.209796	0.142198	0.117511	0.137003	0.0996641										0.0970982	0.142483	0.110039
		0.156801	0.0830777	0.0681789	0.121597		0.00380132	0.165993	0.135295	0.0785808	0.178632	0.104885										0.148836	0.114629	0.196182
		0.146576	0.0513183	0.136712	0.140488		0.0794888	0.222128	0.154127	0.16405	0.0656214	0.0443344										0.188742	0.183816	0.147187
		0.0665069	0.1268	0.124428	0.132811		0.0831526	0.0748384	0.155962	0.153981	0.143982	0.21833										0.119403	0	0.116146
		0.133314	0.0925257	0.12032	0.130967		0.0361798	0.135146	0.107878	0.15987	0.221934	0.0904023										0.198255	0.106651	0.185268
		0.00106129	0.153785	0.146407	0.173112		0	0.192632	0.115677	0.164063	0.147237	0.0926671										0.167355	0.20485	0.153756
		0.142266	0.163995	0.153092	0.146148		0.0762125	0.0899505	0.160563	0.0932462	0.168807	0.125894										0.129297	0.189374	0.0779494
		0.145266	0.188157	0.155203	0.0627666		0.161358	0.148515	0.182377	0.0447731	0.129404	0.0811697										0.161794	0.119492	0.149194
		0	0.174175	0.134402	0.211038		0.0864124	0.137319	0.191973	0.128987	0.119479	0.145416										0.160807	0.135612	0.186934
		0.153025	0.114776	0.0984166	0.166796		0.15799	0.213675	0.187119	0.185356	0.18018	0.14496										0.177432	0.166343	0.14118
		0.129341	0.080806	0.152535	0.147365		0.106532	0.167971	0.176471	0.134841	0.146128	0.114129										0.143395	0.155252	0.08822
		0.0888719	0.117658	0.225264	0.123493		0.0372178	0.168421	0.155683	0.181191	0.0435639	0.12422										0.179435	0.131579	0.159478
		0.126073	0.1383	0.159609	0.0823466		0.100778	0.147816	0.170032	0.163125	0.147783	0.13375										0.180006	0.184598	0.199854
		0.00684429	0.141945	0.241248	0.13946		0.108155	0.153422	0.0925007	0.0679686	0.0852121	0.412684										0.198592	0.157416	0.17095
		0.152033	0.0490901	0.133746	0.1461		0.0822972	0.135778	0.149395	0.0783492	0.157991	0										0.0512476	0.164305	0.0752638
		0.125293	0.115339	0.132971	0.21078		0	0.137515	0.143159	0.134835	0.141765	0.159843										0.155831	0.171588	0.19655
		0	0.129626	0.0678844	0.0638468		0.0676956	0.118543	0.140755	0.106606	0.0816952	0.0304522										0.106909	0.205811	0.167559
		0.159129	0.0387334	0.13124	0.136326		0.00686848	0.172999	0.139009	0.0822604	0.164992	0.124779										0.132246	0.0552308	0.161847
		0.150584	0.159463	0.0583256	0.149291		0.142049	0.151875	0.0506296	0.127426	0.149826	0.124575										0.218562	0.156266	0.0798945
		0.10037	0.160714	0.131199	0.174851		0.154062	0.126926	0.0687101	0.134553	0.134415	0.19069										0.106303	0.168615	0.171897
		0.114781	0.184534	0.12265	0.117891		0.102814	0.148497	0.13879	0.072315	0.0600214	0.149018										0.153377	0.164797	0.177554
		0.0250063	0.12501	0.145826	0.108252		0.0417098	0.103251	0.128415	0.173609	0.187574	0.144362										0.158117	0.146091	0.134785
		0.145619	0.115162	0.168349	0.128977		0.0906631	0.137804	0.0899573	0.17851	0.176967	0.142999										0.143333	0.136563	0.0744503
		0.11796	0.120643	0.2249	0.127086		0.127463	0.115881	0.173011	0.131805	0.0694282	0.0590006										0.166942	0.168713	0.171004
		0	0.125812	0.127954	0.170116		0.0426951	0.169561	0.109827	0.160483	0.161609	0.142668										0.172662	0.0255692	0.18471
		0.15931	0.140662	0.18462	0.153418		0.13228	0.166198	0.095269	0.183749	0.17095	0.0397955										0.150069	0.191623	0.129833
		0.145198	0.14449	0.153147	0.153618		0	0.217658	0.149798	0.197594	0.125059	0.0784067										0.178379	0.156601	0.0786664
		0.0919037	0.0515098	0.147564	0.238838		0.0735512	0.122049	0.158444	0.12621	0.17112	0.12526										0.144492	0.126191	0.153999
		0.159254	0.123049	0.230651	0.161537		0.0881948	0.15418	0.158326	0.144093	0.107793	0.142104										0.191455	0.156731	0.174266
		0.0524642	0.132117	0.106503	0.151131		0.159819	0.249275	0.143388	0.0952381	0.143617	0.131624										0.0521596	0.168659	0.0786892
		0.136045	0.0812294	0.124054	0.158307		0.134898	0.0909544	0.180093	0.166083	0.229026	0.198017										0.100452	0.139528	0.151763
		0.144403	0.15731	0.0927522	0.104154		0.174072	0.133665	0.192351	0.141028	0.100348	0.148716										0.129489	0.122826	0.17659
		0	0.155816	0.135479	0.134854		0.0786838	0.111305	0.17736	0.0209586	0.11347	0.145315										0.154372	0.118383	0.0723785
		0.157377	0.107215	0.0570456	0.13916		0.128638	0.0830494	0.120601	0.127236	0.1928	0.154377										0.23677	0.153048	0.147541
		0.0980087	0.179468	0.12859	0.197347		0.0899713	0.187118	0.144435	0.108964	0.143471	0.13178										0.176057	0.155271	0.134699
		0.109063	0.102357	0.130191	0.0638033		0.170198	0.127224	0.0474647	0.177649	0	0.185479										0.0995921	0.159872	0.12809
		0.169003	0.163914	0.145754	0.129967		0.0449838	0.142835	0.251208	0.132085	0.11462	0.20633										0.127968	0.174534	0.137006
		0.044316	0.1134	0.151887	0.172821		0	0.250866	0.1784	0.097889	0.116521	0.204321										0.146326	0.0631298	0.151098
		0.130961	0.129303	0.186028	0.125085		0.0786026	0.143776	0.204615	0.148446	0.0858748	0.174135										0.173259	0.100886	0.138624
		0.143458	0.125774	0.15997	0.0918506		0.0746001	0.164278	0.162045	0.158913	0.161939	0.202572										0.112496	0.172687	0.160456
		0	0.140109	0.137688	0.128217		0.0651217	0.0593457	0.189573	0.0114909	0.0821777	0.137364										0.100073	0.140637	0.14315
		0.15678	0.0592619	0.125297	0.126929		0.0680359	0.178907	0.122278	0.127628	0.142178	0.117937										0.153377	0.137877	0.136697
		0.0706757	0.128125	0.147538	0.166197		0.144997	0.166929	0.156787	0.125071	0.126353	0.119702										0.191857	0.159762	0.140024
		0.147461	0.120036	0.149539	0.153116		0.0858525	0.13796	0.105911	0.139435	0.146184	0.210998										0.128949	0.15917	0.145186
		0.174962	0.0964251	0.131962	0.18898		0.0954043	0.184352	0.140872	0.141484	0.052841	0.043863										0.0787231	0.130564	0.127255
		0.052471	0.154735	0.143776	0.18052		0.080254	0.141985	0.178599	0.161778	0.127855	0.0619671										0.155373	0.15895	0.139234
		0.132175	0.156454	0.130849	0.153639		0.0938776	0.0235618	0.0571176	0.0991148	0.13084	0.0921581										0.179098	0.0723903	0.127358
		0	0.134376	0.112463	0.137938		0.0527936	0.0957482	0.191757	0.0997774	0.131062	0.125167										0.0865114	0.118712	0.16379
		0.151378	0.139839	0.159039	0.156761		0.127978	0.19888	0.19373	0.155984	0.146708	0.0952508										0.0730425	0.145274	0.0619555
		0.158267	0.123	0.146214	0.128675		0.0859995	0.120615	0.139157	0.14886	0.0564221	0.180176										0.141462	0.145736	0.139115
		0.0572055	0.112668	0.189688	0.131608		0.0976999	0.148045	0.131181	0.141795	0.133039	0.143703										0.19128	0.165407	0.182013
		0.112922	0.134878	0.01875	0.205335		0.0898015	0.176663	0.0377581	0.168273	0.0826801	0.244171										0.124705	0.150046	0.11798
		0.140061	0.13204	0.153778	0.065445		0.0643264	0.199532	0.014907	0.100186	0.181076	0.0972973										0.0670749	0.13224	0.132658
		0.0509753	0.143091	0.124544	0.127119		0.0249428	0.0345611	0.0865123	0.160459	0.12389	0.141306										0.135346	0.129522	0.149558
		0.157059	0.146874	0.128374	0		0.151271	0.197704	0.205091	0.0235977	0.217768	0.176114										0.196794	0.161559	0.139815
		0	0.0877216	0.142763	0.13266		0.139454	0.0882399	0.153377	0.172865	0.167195	0.00881356										0.102003	0.164971	0.132595
		0.0713332	0.125349	0.145123	0.169695		0.072241	0.127401	0.151133	0.203975	0.127982	0.144764										0.0715874	0.147645	0.152545
		0.160316	0.110461	0.136192	0.0941299		0.156123	0.137094	0.159326	0.124304	0.136132	0.0356209										0.134892	0.213802	0.141278
		0.0465078	0.151136	0.124615	0.123992		0.10669	0.219983	0.149764	0.184974	0.100691	0.158										0.191242	0.145376	0.134669
		0.126278	0.162191	0.111531	0.127742		0.0950783	0.175332	0.138284	0.119322	0.180703	0.139761										0.093039	0.136036	0.157211
		0.152809	0.11869	0.134042	0.125649		0.118476	0.162714	0.147161	0.206633	0.178478	0.193051										0.070894	0.101591	0.132246
		0.0396465	0.16293	0.161853	0.236866		0.0148475	0.154872	0.165201	0.143394	0.036845	0.148976										0.132147	0.177232	0.143509
		0.216136	0.133868	0.140318	0.160448		0.0368768	0.150773	0.123125	0.0529624	0.128	0.168363										0.188572	0.139598	0.147082
		0	0.107097	0.135367	0.164098		0.0972563	0.131074	0.204108	0.121119	0.0646516	0.181836										0	0.124206	0.170853
		0.18359	0.131957	0.127932	0.067216		0.0904936	0.122922	0.183436	0.154376	0.176835	0.129714										0.113218	0.167887	0.0948367
		0.0121689	0.211277	0.0655502	0.171988		0.0285056	0.134102	0.126791	0.119905	0.116654	0.046183										0.0704035	0.180826	0.164144
		0.144796	0.147616	0.161096	0.145707		0.0831449	0.16534	0.171041	0.0808546	0.124069	0.143224										0.135179	0.154558	0.140764
		0.139977	0.174607	0.156357	0.161393		0	0.155662	0.177133	0.200477	0.126109	0.201404										0.20417	0.15484	0.172026
		0.252063	0.13686	0.12958	0.138209		0.00538876	0.127938	0.147487	0.10361	0.0375858	0.0940459										0.0950495	0.120763	0.0874662
		0.211736	0.13398	0.130818	0.135101		0.147423	0.155975	0.0957491	0.114851	0.218252	0.122239										0.12305	0.14558	0.154089
		0	0.0759476	0.157604	0.168265		0.0752341	0.0789474	0.123977	0.0614427	0.171253	0.148548										0.0738865	0.173015	0.134912
		0.168235	0.146676	0.142019	0.0593078		0.141533	0.120443	0.136115	0.146429	0.263383	0.1431										0.137719	0.160735	0.147872
		0.0153698	0.156528	0.123749	0.12866		0.0764032	0.116505	0.0569493	0.176866	0.126562	0.159622										0.180876	0.138434	0
		0.109479	0.120615	0.110927	0.108916		0.0933133	0.199639	0.135897	0.181538	0.17091	0.189624										0.113343	0.128113	0.101099
		0.129453	0.137842	0.14199	0.163846		0.0919381	0.159087	0.0518909	0.144039	0.173793	0.149653										0.0708922	0.154157	0.135447
		0.133801	0.137612	0.158109	0.086555		0.10895	0.17058	0.144317	0.209669	0.149985	0.188586										0.13376	0.14642	0.176248
		0	0.137938	0.152109	0.120199		0.00526593	0.120664	0.112443	0.160265	0.159732	0.104027										0.18107	0.145231	0.0934934
		0	0.118262	0.132587	0.123493		0.100731	0.150232	0.124118	0.203449	0.115452	0.186072										0.0954287	0.138527	0.102707
		0.147527	0.148881	0.120515	0.109506		0.0730778	0.248707	0.15278	0.144897	0.150075	0.23979										0.0760707	0.156584	0.134875
		0.140184	0.152505	0.12544	0.209577		0.0956938	0.0456081	0.115574	0.133359	0.130371	0.0462789										0.134042	0.133333	0.174187
		0.146583	0.198612	0.169809	0.130689		0.00813008	0.128953	0.0938425	0.195772	0.113912	0.218456										0.176199	0.152889
		0.137578	0.126732	0.16064	0.184832		0.160064	0.0892798	0.155334	0.115411	0.159154	0.190038										0.120153	0.146528
		0.254083	0.130812	0.166601	0.16404		0.0779533	0.114402	0.156817	0.178028	0.101015	0										0	0.155577
		0	0.0787237	0.121429	0.192351		0.107781	0.177432	0.16423	0.140407	0.143569	0.207155										0.0688504	0.138559
		0.176078	0.147341	0.132987	0.143486		0.0622407	0.138421	0.143826	0.0340502	0.122772	0.161772										0.133564	0.175193
		0.0822785	0	0.149992	0.15849		0.0810204	0.153834	0.126955	0.160915	0.147865	0.117193										0.173978	0.214606
		0.0298764	0.119924	0.140652	0.121504		0.135074	0.151599	0.184422	0.0690583	0.05851	0.0863271										0.132348	0.148759
		0.118739	0.160144	0.126106	0.101702		0.115153	0.167036	0.184557	0.178465	0.132639	0.202507										0	0.0827846
		0.111111	0.133953	0.112466	0.085313		0.127721	0.025347	0.0649321	0.174458	0.170259	0.101661										0.075071	0.150232
		0.152759	0.150579	0.111337	0.13681		0.0133821	0.170442	0.137671	0.107528	0.142525	0.0503291										0.137341	0.129564
		0.16655	0.113977	0.146526	0.135712		0.104475	0.140165	0.0654952	0.14219	0.14018	0.0579811										0.181724	0.173868
		0	0.132861	0.135992	0.181793		0.0176768	0.141735	0.135566	0.116562	0.0126394	0.0903447										0.174592	0.141282
		0.141391	0.129879	0.160708	0.0800306		0.0970861	0.193402	0.225352	0.15653	0.149237	0.0722083										0	0.125923
		0.154091	0.144507	0.165073	0.127631		0.1288	0.19033	0.177275	0.132919	0.0575278	0.13484										0.0710679	0.157405
		0.106165	0.154543	0.124649	0.126721		0.0680135	0.0558273	0.18759	0.146769	0.0979656	0.197229										0.149674	0.152941
		0.180905	0.177108	0.142396	0.0885417		0.0907638	0.159828	0.125899	0.155537	0.0984036	0.169016										0.197095	0.150373
		0.0298446	0.129984	0.159549	0.194378		0.0455054	0.0816294	0.12928	0.136252	0.215207	0.107603										0.134052	0.0748206
		0.14159	0.119663	0.112464	0.107584		0.0856164	0.0813309	0.0954137	0.0990446	0.161391	0.251348										0	0.194024
		0.0361217	0.149152	0.133384	0.172189		0.110243	0.193723	0.172016	0.15425	0.134277	0.126919										0.0725229	0.104494
		0.146354	0	0.150451	0.101519		0.0734088	0.135927	0.20038	0.157258	0.125447	0										0.149826	0.138629
		0.145119	0.151711	0.11664	0.179467		0.0952048	0.192017	0.198477	0.148104	0.124328	0.148038										0.19511	0.154072
		0	0.076557	0.149376	0.140192		0.0144889	0.0321726	0.109417	0.164877	0.220933	0.0484581										0.144097	0.171292
		0.134904	0.15004	0.120234	0.16144		0.0967058	0.162297	0.158832	0.111861	0.0751972	0.0376091										0	0.114037
		0.103748	0.107272	0.117313	0.121805		0.015	0.183841	0.116853	0.18206	0.181735	0.141607										0.075345	0.118069
		0.118219	0.17282	0.143819	0.183123		0.0955684	0.0917971	0.135364	0.0367481	0	0.145221										0.160664	0.170332
		0.149236	0.168877	0.151813	0.076256		0	0.121601	0.00873556	0.128141	0.0817712	0.196791										0.186254	0.13946
		0.145109	0.113818	0.140926	0.135971		0.0964912	0.159012	0.0365147	0.20528	0.124475	0.195716										0.142008	0.185166
		0.0402871	0.15302	0.138736	0.136339		0	0.0982003	0.106706	0.127907	0.139759	0.13403										0.0715162	0.191567
		0.136402	0.148043	0.164176	0.121661		0.0828645	0.158316	0.208117	0.236358	0.225	0.147593										0.153645	0.156416
		0.00055417	0.133901	0.142487	0.0973552		0.00786565	0.162408	0.166147	0.146607	0.105178	0.185802										0.237843	0.138434
		0.151646	0.123737	0.0843759	0.125545		0.100975	0.160765	0.154342	0.0603416	0.130633	0.143532										0.165122	0.171936
		0.106991	0.176392	0.111001	0.124303		0.107818	0.152093	0.171395	0.13828	0.193883	0.113199										0.0689655	0.141757
		0.118271	0.0512249	0.163812	0.0644148		0.0638743	0.131579	0.157235	0.147265	0	0.14699										0.150608	0.141387
		0.116189	0.145493	0.103769	0.128578		0.00521092	0.144287	0.174652	0.12222	0.164537	0.172441										0.111622	0.154005
		0.153662	0.148539	0.138742	0.167299		0.0869253	0.120664	0.156878	0.19396	0.179704	0.08795										0.0658073	0.155523
		0.0384449	0.139804	0.153593	0.121842		0.018355	0.162605	0.167114	0.103857	0.127026	0.139686										0.0684055	0.16041
		0.0695518	0.0655592	0.128378	0.179887		0	0.161169	0.170927	0.230557	0.169612	0.130713										0.156663	0.145179
		0.115044	0.1645	0.151289	0.139242		0.236005	0.129767	0.201207	0.155683	0.157326	0.153347										0.183162	0.195289
		0.129485	0.108178	0.121301	0.173975		0.121586	0.131585	0.177275	0.0921072	0.14929	0.155988										0.0682756	0.106992
		0.0776814	0.130617	0.150536	0.134177		0.1174	0.0997618	0.172114	0.172621	0.181762	0.186446										0.149179	0.128976
		0.116049	0.110633	0.114817	0.156283		0.0311111	0.12025	0.114937	0.170381	0.102657	0.157347										0.113095	0.145322
		0.132659	0.137554	0.118865	0.129813		0.0772966	0.126634	0.17465	0.163633	0.126021	0.105936										0.0733572	0.14853
		0.0423012	0.144602	0.143486	0.129601		0.0746692	0.160684	0.161748	0.197892	0.149166	0.131026										0.144363	0.127881
		0.0914486	0.133152	0.12823	0.134148		0.111253	0.154991	0.106922	0.194016	0.330871	0.192011										0.070791	0.15438
		0.116398	0.159763	0.150216	0.123381		0.0671117	0.180199	0.125687	0.186035	0.149203	0.197324										0.135727	0.143645
		0.0783113	0.156569	0.128065	0		0	0.122775	0.133238	0.213499	0.16616	0.191036										0.0589595	0.109484
		0.108318	0.0787897	0.109634	0.12169		0.0917842	0.145893	0.0749875	0.13738	0.107828	0.167633										0.114991	0.170405
		0.139586	0.142229	0.114625	0.0988017		0.10132	0.217361	0.145447	0.209737	0.0897556	0.226849										0.0654217	0.176319
		0.100158	0.151892	0.10144	0.127124		0.0193497	0.0645925	0.0689083	0.11775	0.143856	0.135341										0.134494	0.167736
		0.107574	0.181286	0.148821	0.116608		0.102167	0.122683	0.140697	0.133134	0.164361	0.214861										0.096146	0.148974
		0.124763	0.0858426	0.139395	0.0697455		0.133216	0.0945537	0.129815	0.142721	0.132131	0.0960615										0.109623	0.166863
		0.174663	0.167102	0.151121	0.130358		0.0992039	0.133748	0.136519	0.048416	0.149017	0.0486939										0.0672	0.148819
		0.105179	0.119649	0.128778	0.160835		0.0410034	0.176495	0.168198	0.170996	0.0571429	0.0525934										0.137317	0.130419
		0.126875	0.11361	0.166978	0.105701		0	0.125251	0.133012	0.0719819	0.111693	0.125238										0.168193	0.152621
		0.147242	0.134004	0.109781	0.163179		0.0338822	0.151529	0.0860927	0.172946	0.150858	0.0951116										0.0877193	0.158839
		0.0926064	0.147524	0.117286	0.159206		0.0916183	0.141501	0.146023	0.146538	0.150586	0.132445										0.068098	0.151825
		0.143356	0.119177	0.108328	0.163209		0.0297478	0.125999	0.181116	0.29647	0.140038	0.118142										0.141785	0.151013
		0.0913931	0.123435	0.142555	0.116035		0.0242975	0.0271465	0.162441	0.153219	0.0677652	0.151383										0.191603	0.112959
		0.142562	0.127311	0.165971	0.135857		0.0146628	0.0460388	0.14107	0.117716	0.140667	0.168929										0.0786472	0.0588003
		0.0965194	0.0941441	0.164525	0.142003		0.0372596	0.163034	0.167267	0.111759	0.0905674	0.266981										0.142857	0.188189
		0.131514	0.134808	0.110156	0.116715		0.128523	0.0146163	0.120545	0.158561	0.297555	0.0708986										0.177059	0.102071
		0.117245	0.00144823	0.124036	0.189435		0.141623	0.12883	0.173356	0.151032	0.089788	0.13638										0.13107	0.138238
		0.0918133	0.11514	0.14441	0.132474		0.0829609	0.123438	0.0423127	0.159856	0.218298	0.0589623										0.0716376	0.153717
		0.132509	0.116076	0.107042	0.111994		0.100121	0.148798	0.126828	0.123452	0.173165	0										0.150181	0.168969
		0.095807	0.105526	0.154404	0.0127592		0.0820093	0	0.146601	0.105094	0.138485	0.163572										0.170919	0.164933
		0.123214	0.135742	0.13981	0.123519		0.122555	0	0.137523	0.154866	0.123145	0.1863										0.0693465	0.168398
		0.0600343	0.137978	0.139022	0.0859431		0.0755115	0	0.250517	0.157861	0.116963	0.126755										0.162956	0.0925612
		0.0910543	0.167196	0.138177	0.118392		0.120435	0.103408	0.174634	0.149143	0.150544	0.0326573										0.190729	0.182527
		0.128331	0.0809553	0.1573	0.0830973		0.0720906	0.0803268	0.203783	0.162385	0.149998	0.123438										0.131972	0.100155
		0.13369	0.127009	0.130082	0.130488		0.0744379	0.055902	0.12516	0.110343	0.0625899	0.194172										0.067003	0.165413
		0.107571	0	0.118209	0.138313		0.110314	0.143163	0.119886	0.19669	0.114618	0.17212										0.153846	0.147442
		0.120271	0.125325	0.111161	0.0907419		0.0941152	0	0.133988	0.202839	0.062657	0.174019										0.230344	0.177682
		0	0.140456	0.139512	0.203168		0.037993	0.110668	0.16957	0.0431477	0.125193	0.132441										0.172617	0.150463
		0.116845	0.126231	0.169572	0.152636		0.00560224	0.157791	0.196543	0.118198	0.205704	0.171135										0.167685	0.127081
		0.0926485	0.140935	0.163654	0.146901		0.0592674	0.0221142	0.143885	0.196637	0.105016	0.424573										0.0780244	0.151
		0.0977889	0.15359	0.114268	0.121659		0.0365175	0.145872	0.0868263	0.138581	0.128797	0.0951123										0.145048	0.165732
		0.133946	0.145884	0.13652	0.118913		0.110974	0	0.187784	0.19596	0.203986	0.15114											0.167761
		0	0.0800942	0.133108	0.117558		0.227818	0.0966549	0.130008	0.126406	0.00407634	0.125934											0.157162
		0.0894569	0.139137	0.105976	0.109992		0.148139	0	0.145057	0.074557	0.163814	0.156287											0.142748
		0.101469	0	0.150974	0.0811582		0.0444856	0.0529101	0.0281081	0.127962	0.130328	0.147858											0.161006
		0.141629	0.127698	0.134007	0.128551		0.105658	0.00254638	0.120338	0.0748619	0.21869	0.181465											0.160369
		0	0.15564	0.134933	0.11282		0.0945309	0.137218	0.202174	0.0754754	0.163897	0.175621											0.0911087
		0.0471976	0.0757919	0.135368	0.00140647		0.151441	0.0824712	0.0485647	0.173535	0.156384	0.0989667											0.137984
		0.100028	0.156358	0.148646	0.127255		0	0.116816	0.15482	0.116037	0.0853251	0.177298											0.155008
		0.146751	0.143483	0.163277	0.122925		0.134778	0.00367141	0.134674	0.146495	0.127288	0.155163											0.157471
		0.127989	0.154438	0.118202	0.0902394		0.0798052	0.0385645	0.180797	0.152891	0.17923	0.16774											0.168083
		0	0.0240016	0.108259	0.140251		0.0933457	0.0861894	0.148469	0.123053	0.177795	0.0346784											0.143508
		0.138651	0.0176341	0.0903628	0.128967		0.117833	0.158682	0.191845	0.0782636	0.126398	0.202225											0.166559
		0.0616838	0.174176	0.142578	0.155146		0.0982765	0.136173	0.208151	0.218019	0.157134	0.25572											0.166939
		0.114353	0.105071	0.190074	0.13962		0.0984359	0.0174845	0.161258	0.158309	0.143778	0.214595											0.115706
		0.144107	0.0890688	0.156736	0.15438		0.0380328	0	0.134766	0.151984	0.170414	0.145647											0.165191
		0.135877	0.0944463	0.11217	0.10766		0.0268762	0	0.200962	0.142309	0.162898	0.114774											0.14361
		0	0.140639	0.0826905	0.132529		0.0230361	0.119538	0.190031	0.166424	0.112425	0.206686											0.165314
		0.0528905	0.141273	0.127026	0.0844034		0.135783	0	0.14295	0.201826	0.143421	0.0979567											0.15624
		0.0453726	0.0514747	0.0983295	0.0700165		0.122664	0.0735869	0.17832	0.139362	0.067691	0.0656215											0.140192
		0.122865	0.149588	0.161819	0.11093		0.106037	0.114807	0.157924	0.146097	0.133259	0.0466498											0.155322
		0.15141	0.0188066	0.151821	0.11729		0.0181525	0.0884124	0.137909	0.135875	0.0525036	0.0698695											0.171761
		0.130378	0.212284	0.165028	0.130856		0.0760056	0.111701	0.119664	0.159078	0.114262	0.111748											0.155766
		0	0.131143	0.142088	0.00593032		0.0421369	0.146719	0	0.135961	0.149479	0.100433											0.165727
		0.0343482	0.122371	0.155987	0.180404		0.152867	0.162628	0.139927	0.167237	0.0997617	0.143308											0.147904
		0.0531817	0.107232	0.167204	0.129819		0.0559254	0.0436395	0.146206	0.0405019	0.149872	0.205594											0.145662
		0.129325	0.137462	0.0203106	0.126713		0.0731534	0.146673	0.0833333	0.110984	0.0207373	0.0964398											0.357696
		0.161165	0.143003	0.107435	0		0.0307836	0	0.0666061	0.170766	0.148387	0.171827											0.0923499
		0	0.0703527	0.1155	0.151645		0.114786	0.0316456	0.156729	0.160203	0.132571	0.230733											0.131287
		0.103181	0.148498	0.147719	0.112631		0.0297369	0.117567	0.13254	0.0661111	0.076095	0.0665984											0.16676
		0.152054	0.0103173	0.15329	0.152486		0.0890365	0.0719512	0.138266	0.150176	0.20984	0.107887											0.199361
		0.14356	0.173069	0.156611	0.156994		0.0194226	0.107174	0.163028	0.157767	0.122319	0.123971											0.183892
		0	0.11746	0.112639	0.113173		0.0804663	0.0918143	0.112009	0.109525	0.219335	0											0.137129
		0.113855	0.121508	0.114363	0.12057		0.0236106	0.11334	0.0769231	0.162549	0.170577	0											0.191546
		0.121018	0.128723	0.0731406	0.119986		0.00928466	0.15454	0.176662	0.166929	0.121676	0.16321											0.19092
		0.130898	0.141064	0.105745	0.102652		0.0746489	0.0652852	0.16327	0.163772	0.116883	0.156712											0.0969202
		0.170588	0.138906	0.150322	0.0955092		0.11435	0.135054	0.175334	0.100664	0.092437	0.02999											0.168628
		0	0.0484298	0.164776	0.121824		0.155395	0	0.133473	0.0982373	0.132218	0.121481											0.156392
		0.0778605	0.148943	0.161463	0.126676		0.0417298	0.283341	0.190907	0.147788	0.158206	0.193415											0.155326
		0.106756	0.108903	0.140133	0.0371107		0.0468992	0.0952638	0.114539	0.12854	0.133699	0.155185											0.165275
		0.1374	0.223989	0.158311	0.206321		0.131059	0.0931383	0.185257	0.143675	0.0492913	0.169023											0.155361
		0	0	0.168542	0.129242		0.150771	0.153846	0.0232126	0.157742	0.193618	0.120921											0.172009
		0.10625	0.155297	0.11285	0.129595		0.114428	0.0904321	0.154559	0.168871	0.128351	0.170785											0.169953
		0.170414	0.153579	0.159747	0.111575		0.0999531	0.128483	0.15218	0.177113	0.131783	0.296599											0.166489
		0.128738	0.130217	0.164849	0.108524		0.0989754	0.166323	0.243791	0.114119	0.00827054	0.0703495											0.178721
		0.150915	0.134415	0.139298	0.155471		0.152064	0.0508318	0.194201	0.222565	0.166192	0.134759											0.147814
		0	0.125094	0.168833	0.112812		0.0259146	0.156453	0.0805369	0.0519824	0.117639	0.125886											0.140449
		0.0655308	0.116838	0.150464	0.111888		0	0	0.199915	0.09912	0.15873	0.148885											0.0921593
		0.156745	0.0795301	0.0878059	0.0955414		0.111423	0.00836343	0.204254	0.189193	0.145781	0.157559											0.138267
		0.133186	0.161581	0.112353	0.126246		0.0185406	0	0.142307	0.140774	0.167218	0.172981											0.165158
		0.152426	0.0721585	0.0583573	0.122315		0.104137	0.109918	0.127259	0.246387	0.0810485	0.171416											0.19124
		0	0.169145	0	0.0919492		0.113596	0.0849667	0.153191	0.138999	0.134527	0.0895321											0.174349
		0.112878	0.155926	0.0783693	0.123195		0.0188841	0.02624	0.104846	0.104359	0.178205	0.163211											0.136044
		0.179592	0.11843	0.139244	0.135564		0	0.0934394	0.191671	0.135863	0.120356	0.169292											0.217446
		0.122389	0.136485	0.143821	0		0.0679906	0.122249	0.145509	0.143074	0.15194	0.164482											0.222651
		0.13808	0.139475	0.1696	0.146737		0.119276	0.228242	0.202753	0.206028	0.12587	0.0113949											0.0984686
		0.155119	0.114689	0.132752	0.131583		0.112165	0.175728	0.0657219	0.22073	0.123162	0.172622											0.167608
		0	0.107062	0.140868	0.121465		0.121503	0.144135	0.136524	0.165267	0.155911	0.148164											0.161167
		0	0.0473039	0.175885	0.124777		0.125282	0.0419917	0.150073	0.110803	0.146379	0.199609											0.158973
		0.0663294	0.151371	0.11028	0.145112		0.114238	0.0509539	0.165922	0.190244	0.12923	0.170223											0.169792
		0.17072	0.305263	0.127006	0.087959		0.159408	0	0.0489686	0.158358	0.123138	0.18068											0.117069
		0.122153	0.169359	0.15138	0.133579		0	0.116049	0.0360883	0.20197	0.157616	0.0882724											0.153507
		0.135258	0.179124	0.193931	0.146105		0.101175	0.0933177	0.144032	0.0840642	0.0523959	0.0840346											0.177095
		0.148653	0	0.145522	0.0983714		0.0902891	0.0795536	0.165747	0.146582	0.135618	0.0475645											0.162901
		0	0.147877	0.0996556	0.110819		0.0653741	0.0444141	0.134196	0.117344	0.066535	0.085455											0.173244
		0.0889474	0.141026	0.113732	0.0966684		0.0823507	0.088759	0.159952	0.158295	0.153766	0.119848											0.135444
		0.164671	0.119675	0.0914986	0.125761		0.109146	0.116881	0.160087	0.154576	0.146862	0.131006											0.151238
		0.125131	0.141028	0.0618023	0.0890883		0.101895	0.0991201	0.209569	0.19028	0.0293139	0.133544											0.160007
		0.132989	0.126221	0.0971584	0.134351		0.0788584	0.101878	0.184852	0.164962	0.133506	0.107127											0.132783
		0.162891	0.119024	0.15867	0.176139		0.0843032	0.226092	0.15	0.142425	0.13622	0.181151											0.182276
		0.145781	0.087206	0.13854	0.135084		0.107099	0.00599793	0.181137	0.123444	0.192226	0.11753											0.169883
		0	0.149318	0.170035	0.034373		0.0998319	0	0.214591	0.138955	0.131054	0.232478											0.176438
		0.0927338	0.291045	0.124558	0.15812		0.0799161	0.110759	0.168003	0.179992	0.209948	0.115429											0.204048
		0.149177	0.159838	0.176553	0.132803		0.10114	0	0.145223	0.132144	0.159421	0.0734463											0.162023
		0.121382	0.155007	0.164699	0.0633418		0.0991748	0.1234	0.174341	0.149385	0.132695	0.0213816											0.0953771
		0.143425	0	0.105792	0.127783		0.0785262	0.0929791	0	0.0104167	0.120283	0.167199											0.157391
		0.17731	0.124024	0.155114	0.114529		0.0728548	0.11758	0.169896	0.101759	0.129221	0.135569											0.154112
		0	0.132574	0.143843	0.0818405		0.117784	0.0912949	0.130904	0.181425	0.10101	0.0278597											0.160932
		0.104688	0.12075	0.194491	0.117833		0.0555793	0.115771	0.174442	0.168442	0.118896	0.132154											0.172359
		0.181805	0.116141	0.151163	0.171642		0.111841	0.115584	0.126242	0.0589132	0.16672	0.189671											0.13269
		0	0.107287	0.108791	0.170397		0.0825183	0.0710991	0.0244224	0.148903	0.148431	0.168836											0.152813
		0.12658	0.151953	0.105993	0.16903		0.0361174	0.0173422	0.145534	0.120362	0.0784961	0.170747											0.171918
		0.139179	0.261641	0.0968891	0.119915		0.140332	0.0928629	0.0662192	0.106356	0.135201	0.173672											0.151205
		0.172945	0.062889	0.152692	0.08537		0.100324	0.159766	0.1334	0.166563	0.126298	0.119305											0.161654
		0	0.144957	0.113195	0.225355		0.159705	0.131997	0.106528	0.163525	0	0.191712											0.150033
		0.0966252	0.137389	0.135172	0.10201		0.0865933	0.184646	0.123519	0.157242	0.166115	0.310873											0.145471
		0	0.127126	0.161632	0.0854056		0.0294118	0.132412	0.134783	0.121863	0.127769	0.0520718											0.19235
		0.1246	0.145272	0.163917	0.138552		0.00150178	0.121684	0.134498	0.101188	0.247454	0.125811											0.128504
		0.140883	0.0986662	0.124197	0.151835		0.114499	0.00716846	0.159673	0.148986	0.161055	0.113618											0.146949
		0.166958	0.122073	0.204496	0.129253		0.107861	0.0810031	0.113054	0.109767	0.171658	0.145186											0.165872
		0	0.161139	0.156465	0		0	0.110686	0.0644604	0.152957	0.140854	0.17787											0.180608
		0.11775	0.149976	0.108321	0.187966		0.00539755	0.140536	0.176022	0.154284	0.194076	0.15661											0.160751
		0	0.293103	0.15412	0.127606		0.0984122	0.0882911	0.147706	0.159397	0.119777	0.167538											0.184952
		0.282134	0	0.14745	0.0481348		0.123548	0.132058	0.169332	0.168114	0.166594	0.108592											0.233607
		0.127401	0.0575077	0.178842	0.0596853		0.0982027	0.126234	0.144851	0.106487	0.152083	0.0809701											0.0716855
		0.141596	0.172069	0.143183	0.130606		0.0843402	0.111467	0.0805901	0.210406	0.145053	0.159475											0.158052
		0.150257	0.140254	0.108691	0.00876339		0.108271	0	0.151879	0.0424144	0.126129	0.130812											0.411252
		0	0.134805	0.0780498	0.119499		0	0.0135939	0.0427624	0.107775	0.133998	0											0.234724
		0.0963576	0.128508	0.103718	0.158493		0.105649	0.124133	0.143805	0.201645	0.13359	0.154914											0.211227
			0.16007	0.139625	0.153498		0.0666954	0.162663	0.151449	0.132259	0.0573154	0.167348											0.174415
			0.104793	0.107695	0.154201		0.112004	0	0.211997	0.21143	0.12574	0.187396											0.167843
			0.181873	0.180095	0.117665		0.0821633	0.117574	0.18692	0.124382	0.101748	0.175401											0.0746975
			0.108338	0.135438	0.222394		0.121976	0.0345214	0.108704	0.0993859	0.145469	0.2024											0.151233
			0.133321	0.167475	0.0894969		0.10937	0.0651157	0.185509	0.145699	0.147548	0.137247											0.241843
			0.148744	0.12912	0.0784057		0.0207786	0.116843	0.214865	0.14864	0.0337126	0.182063											0.185807
			0.211415	0.221821	0.0825509		0.068358	0.128114	0.20201	0.0907716	0.13973	0.0901771											0.17271
			0.0336207	0.0857265	0.14145		0.0695872	0.128486	0.19244	0.0976528	0.0884432	0.0753336											0.162265
			0.163294	0.164397	0.137931		0.108806	0.0233	0.143175	0.159403	0.218048	0.0485862											0.0749595
			0.183694	0.11114	0.133708		0.0664395	0.170316	0.129741	0.157246		0.0739021											0.15038
			0.001321	0.0123374	0			0.159788	0.148572	0.0871843		0.143394											0.118288
			0.133929	0.124902	0.231297			0.10546	0.144609	0.186743		0.133245											0.156006
			0.131264	0.155643	0.0738411			0.00589623	0.185156	0.161352		0.139655											0.186552
			0.143851	0.133227	0.126649			0.0259671	0.12769	0.150654		0.106974											0.0757519
			0.157851	0.106751	0.0834051			0.0488882	0.187679	0.221131		0.173174											0.147512
			0.151168	0.110552	0.125949			0.173769	0.0789966	0.0720641		0.115955											0.122059
			0.139293	0.104247	0.0943102			0.0272989	0.130742	0.156661		0.132057											0.0990443
			0.125172	0.103435	0.152585			0.041437	0.173111	0.221485		0.0870679											0.185503
			0.111541	0.136355	0.165961			0.119281	0.15739	0.133662		0.226564											0.15399
			0.140251	0.126722	0.148973			0.0857174	0.116915	0.164161		0.0773558											0.0761721
			0.228741	0.14131	0.122543			0.0972665	0.0907781	0.169976		0											0.149836
			0.00529451	0.137867	0.190296			0	0.0249791	0.167733		0.157135											0.0580986
			0.130408	0.158955	0.102245			0.111724	0.152817	0.167511		0.0483271											0.1557
			0.14638	0.126706	0.039348			0.0191985	0.148923	0.14506		0.14936											0.18444
			0.129694	0.179542	0.0707998			0.18	0.127546	0.139566		0.0225417											0.17043
			0.00194553	0.0397605	0			0.135123	0.159689	0.134594		0.119949											0.0779817
			0.155446	0.125933	0.146171			0.178528	0.143667	0.167354		0.188656											0.154673
			0.158473	0.106564	0.00391061			0.0924199	0.20626	0.141008		0.169776											0.146411
			0.135192	0.041178	0.131645			0.0838941	0.161858	0.134938		0.130475											0.181629
			0.0973288	0.125274	0.167367			0.183631	0.182851	0.104167		0.153211											0.166108
			0.132316	0.166555	0.231162			0	0.205607	0.0135858		0.164097											0.0778927
			0.128552	0.130419	0.126504			0.0112474	0.166581	0.171978		0.11911											0.163125
			0.102524	0.13141	0.0954055			0.0973418	0.136952	0.153873		0.204599											0.165881
			0.121263	0.12336	0.0904004			0.12606	0.154453	0.0702479		0.214391											0.185724
			0.117545	0.12669	0.123977			0.0847417	0.167463	0.144008		0.243931											0.0750903
			0.128128	0.117169	0.202597			0.12895	0.0796346	0.135026		0.12806											0.165298
			0.155807	0.160873	0.128498			0.157286	0.17011	0.105248		0.0394913											0.181502
			0	0.0976293	0.151742			0.0906988	0.126667	0.166866		0.183557											0.15925
			0.129255	0.145472	0.0814602			0.0824623	0.147264	0.164		0.139651											0.080571
			0.145143	0.135457	0.149254			0.0578352	0.0865385	0.168319		0.164985											0.166327
			0.155615	0.173187	0.0902816			0.113526	0.0651766	0.132547		0.1527											0.0721966
			0.158244	0.127367	0.133868			0.0725261	0.0789705	0.0924203		0.167009											0.184162
			0.0966139	0.140847	0.0957055			0.103712	0.134365	0.160684		0.119659											0.158201
			0.198739	0.0797181	0.0560217			0.121689	0.143357	0.0976595		0.14989											0.0743252
			0.127891	0.144367	0.16669			0	0.151438	0.124195		0.154923											0.164568
			0.069151	0.109854	0.17758			0	0.128757	0.179921		0											0
			0.134279	0.0683432	0.162515			0.0269273	0.147289	0.169873		0.184477											0.132867
			0.0931593	0.138153	0.11083			0.117606	0.109306	0.10017		0.159806											0.178691
			0.152993	0.133592	0.12273			0.152368	0.150779	0.0486209		0.187213											0.170656
			0.136139	0.165486	0.0536475			0.157401	0.0926066	0.125765		0.178639											0.0803417
			0	0.145833	0.0740859			0.0876004	0.144991	0.186156		0.215827											0.167546
			0.13766	0.139469	0.108456			0.115172	0.163439	0.133827		0.193771											0.129817
			0.139613	0.144785	0.188424			0.105414	0.154268	0.120439		0.0957861											0.141745
			0.133038	0.116774	0.0783917			0.0587812	0.187106	0.179067		0.0597933											0.0780932
			0.194568	0.102248	0.147451			0.118511	0.0756701	0.11251		0.0471886											0.16633
			0.125326	0.176203	0.148522			0.0942545	0.150156	0.138295		0.0862156											0.155655
			0.198131	0.0922873	0.17038			0.0564406	0.196512	0.193032		0.138464											0.0849895
			0.129002	0.183554	0.127995			0.131015	0.15796	0.101987		0.125089											0.16598
			0.0816445	0.1355	0.0829868			0	0.149229	0.215251		0.139779											0.0275862
			0.131883	0.16497	0.155968			0.00722892	0.200092	0.200534		0.116147											0.150676
			0.100799	0.134612	0.131794			0.0619227	0.188274	0		0.167254											0.0773263
			0.130692	0.165892	0.148625			0.138529	0.237885	0.167919		0.125914											0.161453
			0.143589	0.0964103	0.0973326			0.102463	0.176971	0.125688		0.186267											0
			0.00151791	0.149059	0.142275			0.121243	0.140124	0.0834079		0.0988223											0.150899
			0.139679	0.102979	0.168724			0.118926	0.203546	0.161893		0.13124											0.0814093
			0.130502	0.0600437	0.190194			0.10664	0.182544	0.152069		0											0.162127
			0.120434	0.142443	0.154721			0.0332393	0.106206	0.146122		0.164885											0.00206368
			0.184169	0.171222	0.0886628			0.124855	0.145346	0.215447		0.0315501											0.154202
			0.0971293	0.146461	0.167785			0.130759	0.113677	0.0939086		0.161677											0.160353
			0.152436	0.131306	0.125466			0.134208	0.198385	0.156429		0.0226504											0.0909213
			0.128789	0.13274	0.0811622			0.0941966	0.12675	0.127918		0.134023											0.162728
			0.143749	0.144593	0.110588			0.074897	0.189081	0.169185		0.189327											0.156587
			0.142814	0.0950234	0.186464			0.111226	0.0758981	0.209315		0.171987											0.156319
			0.0720988	0.151181	0.0785555			0.0389931	0.123397	0.17234		0.120232											0.103908
			0.146535	0.0932064	0.141341			0	0.168173	0.157525		0.162819											0.175468
			0.171904	0.130238	0.150438			0.0865527	0.173414	0.137794		0.153828											0.162052
			0.000772997	0.199915	0.143535			0.113784	0.120088	0.0933901		0.119048											0.161835
			0.130155	0.163206	0.0827259			0.125277	0.0639795	0.165744		0.262099											0.0764843
			0.129501	0.131508	0.119486			0.15191	0.0926316	0.158624		0.25894											0.166761
			0.122594	0.178216	0.136416			0.151151	0.142881	0.153175		0.156726											0.155695
			0.186794	0.0755258	0.130088			0.107085	0.178959	0.11351		0.12972											0.17233
			0.125907	0.153648	0.137125			0.104911	0.124241	0.134776		0.0413919											0.0882762
			0.14336	0.106775	0.100281			0.0372118	0.165193	0.0021327		0.176409											0.161819
			0.127003	0.0722777	0.146405			0.0338659	0.130548	0.180908		0.128757											0
			0.157433	0.074239	0.169067			0.104457	0.195745	0.152637		0.167575											0.155933
			0.150246	0.156812	0.216145			0.0731942	0.163792	0.0831724		0.153041											0.161694
			0	0.140817	0.145133			0.127578	0.189631	0.141676		0.171441											0.0992154
			0.126103	0.136169	0.0910677			0.0747204	0.194419	0.133467		0.107697											0.13798
			0.147403	0.12671	0.156777			0.0788131	0.181132	0.167701		0.19246											0
			0.136621	0.148587	0.152428			0.00672989	0.141412	0.102349		0.101435											0.15636
			0	0.0903314	0.10454			0	0.17462	0.163594		0.169843											0.174189
			0.124447	0.126092	0.112233			0.0799176	0.0940693	0.168955		0.0133955											0.0875815
			0.138295	0.0885932	0.160819			0.130768	0.142254	0.130901		0.198764											0.154377
			0.0935909	0.134452	0.0982649			0.0869377	0.158095	0.0948972		0.143807											0
			0.137306	0.19196	0.145631			0.115633	0.12279	0.140428		0.176168											0.101648
			0.136755	0.128638	0.14849			0.122082	0.149186	0.127568		0.148041											0.16199
			0.135847	0.136326	0.112204			0.11905	0.0824089	0.118128		0.170241											0.0779817
			0.131284	0.189743	0.0813253			0.0284211	0.06873	0.192912		0.0924947											0.146754
			0.00807043	0.0627578	0.139896			0.0339031	0.141085	0.168877		0.0734917											0
			0.168366	0.16178	0.0775033			0.057962	0.0543874	0.180041		0.0489957											0.166032
			0.142782	0.106018	0.129365			0.0547476	0.137532	0.112479		0.0696851											0.17505
			0.128723	0.104779	0.104917			0.100164	0.141321	0.0322694		0.154651											0.0865572
			0	0	0.100922			0.0690959	0.184415	0.113222		0.120685											0.156183
			0.131145	0.0862069	0.162421			0.0585456	0.124496	0.184419		0.156181											0.0171578
			0.127524	0.147405	0.174579			0.0760794	0.113821	0.142359		0.115841											0.151852
			0.182327	0.204445	0.260526			0	0.0413362	0.142549		0.175426											0.176762
			0.0816901	0.103006	0.15019			0.117407	0.105312	0.17639		0.0988609											0.125645
			0.14433	0.129995	0.0930567			0.0899432	0.145876	0.179933		0.183681											0.0707071
			0.132672	0.0910524	0.204327			0.0997788	0.163479	0.115647		0.0971047											0.172979
			0.160534	0.154308	0.131728			0.10306	0.152428	0.151839		0.109738											0.157874
			0.135398	0.125085	0.0805621			0.0430981	0.1542	0.070668		0.0822684											0.167888
			0.00140746	0.0921102	0.109541			0.0693253	0.0972581	0.131039													0.0970013
			0.187325	0.131689	0.149546			0.0411566	0.201466	0.121858													0.155326
			0.139205	0.165732	0.096103			0.0586253	0.0946598	0.100768													0.0747936
			0.125994	0.164399	0.132058			0.081763	0.173651	0.173853													0.156618
			0.127037	0.13631	0.152581			0.10182	0.152084	0.131784													0.196075
			0.00275292	0.198224	0.0832934			0.0583496	0.0945659	0.133742													0.088464
			0.121835	0.098741	0.144616			0.101539	0.0552622	0.149315													0.175778
			0.208189	0.137556	0.12758			0.0266188	0.133692	0.0714077													0.10445
			0.0481981	0.104629	0.116484			0.129443	0.136019	0.0730103													0.162443
			0.156505	0.0807236	0.0486043			0.108134	0.0809181	0.131172													0.186728
			0.125568	0.121042	0.10008			0.140591	0.0960667	0.165953													0.132508
			0.118476	0.132739	0.145644			0.109102	0.0724528	0.139898													0.128065
			0.148506	0.102579	0.178921			0.0964396	0.189661	0.127723													0.172179
			0.0650948	0.145541	0.146636			0.0932945	0.0181461	0.132314													0.187653
			0.148665	0.151638	0.152919			0.0575414	0.076129	0.00216578													0.0813529
			0.147387	0.110797	0.0671512			0.0484156	0.12658	0.122067													0.17732
			0.131759	0.146698	0.140947			0.0136677	0.0923239	0.118716													0.0539216
			0	0.118621	0.112572			0.0619768	0.110514	0.160667													0.173986
			0.138022	0.0906704	0.0988217			0.111692	0.14088	0.128238													0.184974
			0.124907	0.132773	0.172644			0.110646	0.0231411	0.106421													0.12586
			0.13215	0.0914158	0.0957371			0	0.0896035	0.135255
			0.0300947	0.138322	0.141531			0.114776	0.107316	0.03314
			0.185938	0.169622	0.13096			0	0.172764	0.252484
			0.115329	0.175474	0.082622			0.126095	0.115748	0.140777
			0.118391	0.185801	0.152356			0.0796553	0.131654	0.134924
			0.124927	0.139507	0.117669			0.103616	0.0735487	0.158724
			0.0813309	0.0827586	0.12439			0.129134	0.0964114	0.126465
			0.136044	0.143876	0.0606749			0.0608931	0.153067	0.130382
			0.140445	0.104192	0.0908354			0.0901928	0.00784251	0.142591
			0.123346	0.0945411	0.0832684			0.0831429	0.00733696	0.122622
			0.137467	0.0809394	0.0669553			0.123113	0.123109	0.0103756
			0	0.131008	0			0.0985846	0.120845	0.10473
			0.120346	0.173813	0.197558			0.0954265	0.109139	0.10113
			0.123657	0.157344	0.189258			0.068089	0.071881	0.100629
			0.0375515	0.106982	0.0641686			0.127244	0.107731	0.144768
			0.185214	0.141176	0.155643			0.0674806	0.112174	0.16086
			0.114149	0.139941	0.0896963			0.0806959	0.0517113	0.127786
			0.148092	0.0900407	0.108306			0.0544773	0.175866	0.136827
			0.113283	0.132943	0.0979205			0.0181178	0.109279	0.144857
			0.118901	0.0856115	0.17995			0.204866	0.129646	0.138807
			0.142639	0.125631	0.12125			0.0515075	0.0906067	0.0294473
			0.171465	0.179763	0			0.0615655	0.145262	0.138065
			0.139497	0.161804	0.128416			0.0792319	0.057947	0.153468
			0.119335	0.148321	0.149605			0.0583842	0.1067	0.0741093
			0	0.136486	0.0864821			0.0984466	0.0342663	0.127447
			0.118378	0.0976231	0.159746			0.085777	0.121368	0.168131
			0.135933	0.169211	0.11488			0.117832	0.135343	0.125
			0.0484305	0.103001	0.117576			0.127496	0.119202	0.142277
			0.182886	0.0750511	0.110813			0.0695242	0.120354	0.153654
			0.115892	0.185666	0.0960348			0.11884	0.069276	0.107777
			0.145586	0.178226	0.0993999			0.111226	0.15122	0.0968627
			0.146939	0.155212	0.115981			0.0878731	0.0511066	0.141526
			0.0994898	0.143236	0.0221649			0.0194122	0.176645	0.114938
			0.137678	0.12796	0.203004			0.136046	0.109182	0.116239
			0.137762	0.148584	0.16196			0.0120685	0.118941	0.167486
			0.128701	0.0916418	0.0831995			0.0941781	0.166456	0.123631
			0.138351	0.130076	0.157295			0.0385913	0.188315	0.0829412
			0	0.134862	0.0354656			0.0736006	0.086804	0.132961
			0.117361	0.087804	0.114944			0.0333181	0.143312	0.0447276
			0.126987	0.168855	0.0970607			0.106848	0.0868155	0.156394
			0.0319608	0.164327	0.121343			0.13518	0.120892	0.102543
			0.177278	0.151274	0.122556			0.079058	0.129505	0.125535
			0.116453	0.14408	0.157729			0.0267721	0.119777	0.0715152
			0.14622	0.111551	0			0.109693	0.112627	0.0824867
			0.143626	0.156721	0.152518			0.0928523	0.0762262	0.147098
			0.0789041	0.105895	0.15439			0.10664	0.161918	0.119311
			0.134922	0.104305	0.0901935			0.119357	0.111195	0.1304
			0.143314	0.215649	0.108058			0	0.159916	0.0915127
			0.13925	0.19409	0.120955			0.0841108	0	0.141821
			0.131429	0.155336	0.116817			0.0940487	0.103918	0.106794
			0.000207857	0.177681	0.0980017			0.119526	0.156873	0.187063
			0.113817	0.141397	0.112831			0.0805299	0.187143	0.143536
			0.129405	0.151347	0.106907			0.0479935	0.107234	0.078758
			0.0526467	0.089983	0.0671533			0.0906425	0.117593	0.124362
			0.179936	0.13774	0.172792			0.163932	0.108973	0.0651877
			0.114888	0.130314	0.158643			0.023913	0.126887	0.129375
			0.167809	0.100854	0.0895374			0.0805529	0.137075	0.122575
			0.132059	0.150647	0.165718			0.0535585	0.105436	0.125674
			0.0834879	0.155248	0.0579403			0.0951301	0.147434	0.0137258
			0.126969	0.162237	0.108118			0.111891	0.12319	0.123297
			0.109192	0.151259	0.0909676			0.0768901	0.0898144	0.0894184
			0.113055	0.0700036	0.133079			0.0886159	0.116347	0.139409
			0.135122	0.00706575	0.138406			0.125893	0.147075	0.12425
			0.0105558	0.10516	0.133101			0.0822199	0.157997	0.0985163
			0.112476	0.0857904	0.0174527			0.0469956	0.0879612	0.123391
			0.113843	0.168578	0.156353			0.0498268	0	0.0042943
			0.038626	0.195718	0.164469			0.0173475	0.131101	0.152604
			0.18947	0.149524	0.0890994			0.110325	0.13006	0.101618
			0.109662	0.143634	0.108447			0.0213392	0	0.0222623
			0.153068	0.122317	0.109268			0.0677933	0.138439	0.101806
			0.13547	0.151301	0.121078			0.0716228	0.112127	0.109306
			0.128647	0.0865352	0.0969044			0.0660434	0	0.10053
			0.127585	0.133406	0.105942			0.112542	0.125461	0.128509
			0.154762	0.13015	0.126245			0.0178894	0.10495	0.0155247
			0.13786	0.100736	0.0542269			0.0583009	0.130968	0.141192
			0.0101929	0.140138	0.170942			0.0817891	0.152139	0.11424
			0.137081	0.140286	0.159087			0.0744275	0.113076	0.0918341
			0.111847	0.170601	0.164739			0.0345097	0.0355903	0.0873873
			0.113681	0.154754	0.0925261			0.104465	0.0456107	0.133578
			0.0701781	0.0774127	0.0545455			0.0973684	0.124536	0.0558062
			0.114462	0.230618	0.113154			0.116598	0.128601	0.10532
			0.114092	0.107251	0.0326941			0.0418644	0.118718	0.118881
			0.165323	0.05576	0.131305			0.0747566	0.118821	0.0937018
			0.113058	0.160221	0.169831			0.107253	0.155237	0.0298107
			0.161433	0.202625	0.0731473			0.0493414	0.154946	0.11004
			0.131584	0.156114	0.114587			0.0796731	0.137233	0.0856706
			0.129795	0.149468	0.0507757			0.110245	0.15285	0.134333
			0.106236	0.13064	0.154			0.117206	0.133514	0.0826586
			0.129856	0.0804694	0.159453			0.108814	0.129141	0
			0.00567644	0.150241	0.0899454			0.116722	0.105839	0.0971966
			0.10746	0.132676	0.100899			0.14	0.109402	0.124961
			0.119683	0.119334	0.125555			0.0624406	0.16142	0.128077
			0.0643962	0.103276	0.111849			0.063478	0.144094	0.00766551
			0.122177	0.148411	0.109357			0.111455	0.148067	0.109832
			0.111375	0.104242	0.105732			0.0349922	0.128099	0.0992397
			0.165469	0.165808	0.122433			0.137588	0.144408	0.164944
			0.159231	0.14558	0.0322433			0.0897533	0.121271	0.116129
			0.150079	0.0833737	0.168642			0.0663803	0.129072	0.104272
			0.0688765	0.247093	0.156886			0.0924462	0.153864	0.0885069
			0.00854904	0.108052	0.0970149			0.104243	0.140004	0.143934
			0.124131	0.0673043	0.156333			0.0961737	0.123099	0.0665138
			0.149786	0	0.0767952			0.1457	0.0429973	0.164671
			0.160734	0.152885	0.11254			0.0505063	0.10828	0.16516
			0.117185	0	0.0784469			0.121652	0.140185	0.101063
			0.0751512	0.216843	0.147504			0.12735	0.10792	0.102443
			0	0.152723	0.124867			0.11225	0.159123	0.10344
			0.134959	0.144677	0.115232			0.0584641	0	0
			0.133198	0.0823989	0.0742288			0.186399	0.133093	0.0262114
			0.156493	0.149256	0.0794338			0.0749607	0.133401	0.125237
			0.166573	0.129479	0.157459			0.102729	0.104109	0.121409
			0.0962515	0.113422	0.0910389			0.194849	0.0958754	0.0815812
			0.108529	0.107509	0.0981058			0.114948	0.163527	0.133067
			0	0.154718	0.134373			0.101852	0.00733207	0.0985069
			0.112897	0.124316	0.110566			0.11377	0.178004	0.0256674
			0.145073	0.177545	0.126378			0.142229	0.0860215	0.175887
			0.166873	0.148534	0.10829			0.132059	0.0712001	0.120244
			0.0987351	0.0867728	0.103351			0.125784	0.132334	0.110866
			0.11311	0	0.0393451			0.0136646	0.0762195	0.107437
			0.117359	0.110568	0.162534			0.101367	0.140719	0.114366
			0.13747	0.0996913	0.0904514			0.131517	0.0981937	0.130508
			0.164034	0.0314055	0.15366			0.0943144	0.112484	0
			0.157214	0.0265463	0.163144			0.0845187	0.145503	0.0583713
			0.0375469	0.188949	0.0550486			0.124739	0.07467	0.116947
			0.174876	0.231196	0.111906			0.086292	0.103321	0.115722
			0.118189	0.152923	0.0809666			0.0733496	0.123989	0.0762403
			0	0.136566	0.14273			0.130291	0.127854	0.137922
			0.122019	0.0779349	0.140137			0.0812426	0.112894	0.129669
			0.149964	0.152714	0.162278			0.0914107	0.132935	0.108134
			0.145263	0.129032	0.106233			0.12041	0.11188	0.138367
			0.148896	0.107182	0			0.0597854	0.0733844	0.00168563
			0.0561086	0.095255	0.11614			0.060134	0.0585106	0.10939
			0.240831	0.138968	0.0919112			0.0694444	0.142248	0.123176
			0.13038	0.121469	0.16417				0.132668	0.117145
			0.132109	0.172291	0.0867792				0.107901	0.0488952
			0.150158	0.150032	0.112895				0.0988315	0.112655
			0.15036	0.0970508	0.128688				0.108346	0.0836167
			0.0405046	0.103504	0.125094				0.160523	0.0651359
			0.22962	0.0650433	0.10877				0.120278	0.0742871
			0.143778	0.112115	0.109626				0.160664	0.134163
			0.116252	0.108117	0.0231766				0.0805306	0.0931979
			0.153892	0.165062	0.160607				0.12487	0.123101
			0.168258	0.0500547	0.075434				0.040178	0.095026
			0.126625	0.152206	0.156014				0.143419	0.119025
			0.161946	0.157493	0.157454				0.113234	0.0603632
			0.105415	0.153963	0.0997622				0.069147	0.0649376
			0.139593	0.156027	0.100046				0.124183	0.0926185
			0.162461	0	0.0887435				0.0960442	0.0342791
			0.148728	0.0998479	0.148561				0.0936141	0.0893565
			0.108056	0.132032	0.104681				0.0953794	0.129505
			0.151538	0.116731	0.197959				0.131595	0.0883365
			0.109102	0.127301	0.120841				0.0924855	0.129582
			0.154333	0.0912123	0				0.0425715	0.100625
			0.17394	0.139236	0.125356				0.101411	0.112118
			0	0.105147	0.091172				0.119714	0.106302
			0.212463	0.161195	0.152674				0.103588	0.157561
			0.121814	0.152936	0.0853285				0.123437	0.103823
			0.152692	0.076699	0.0922056				0.08756	0.13397
			0.152697	0.146262	0.127313				0.101039	0.101833
			0	0.157527	0.116931				0.155589	0.0953757
			0.214215	0	0.136952				0.113844	0
			0.158069	0.0981474	0.037753				0.155903	0.189107
			0.0794473	0.133029	0.116468				0.0901477	0.117722
			0.144299	0.113281	0.118319				0.0845579	0.112571
			0.163745	0.133615	0.147554				0.0823413	0.171827
			0.165879	0.0831834	0.152652				0.0974026	0.103811
			0	0.108641	0.124714				0.13082	0.0965562
			0.195351	0.10724	0.106631				0.112954	0.0984962
			0.1463	0.15672	0.107016				0.0973219	0.128861
			0.0510949	0.160324	0.154916				0.109137	0.0781271
			0.154775	0.0813316	0.0845739				0.157772	0.0435022
			0.15433	0.158574	0.244779				0.117624	0.11143
			0	0.149598	0.0551839				0.0889653	0.200738
			0.182986	0	0.063786				0.14739	0.0936552
			0.0582773	0.104941	0.158006				0.0680682	0.117912
			0.153959	0.141883	0.0924668				0.112131	0.209584
			0.145984	0.10859	0.159115				0.0741973	0.106185
			0.18896	0.126215	0.0782349				0.100829	0.082224
			0	0.0951327	0.0877884				0.0980652	0.101914
			0.161304	0.126793	0.129153				0.130659	0.13515
			0.0918766	0.102348	0.1165				0.121745	0.045208
			0.0301054	0.168906	0.106941				0.10172	0.100685
			0	0.154532	0.0462185				0.112885	0.194286
			0.148801	0.0588235	0.149942				0.0864259	0.20307
			0.1309	0.149033	0.153974				0.120161	0.19092
			0.188363	0.147366	0.120536				0.126579	0.0799472
			0	0	0.134951				0.0209007	0.131652
			0.122074	0.0968175	0.14867				0.104693	0.107688
			0.0473251	0.143043	0.0893539				0.0943542	0.0860396
			0	0.109922	0.0992611				0.102467	0.180497
			0.153937	0.130002	0.0875614				0.144265	0.143251
			0.165592	0.128602	0.15444				0.115417	0.252611
			0	0.144782	0.0538934				0.111143	0.110788
			0.121455	0.11595	0.270688				0.120137	0.108912
			0.0914611	0.170154	0.0475902				0.0935522	0.10619
			0.137817	0.152715	0.15996				0.0295675	0.0434406
			0.147314	0.0188552	0.135543				0.13675	0.1216
			0.192897	0.169498	0.0908118				0.0964637	0.12247
			0	0.190782	0.161149				0.121112	0.0613549
			0.117849	0.100665	0.0944074				0.104417	0.126498
			0.118849	0	0.122633				0.12156	0.119965
			0.140618	0.140348	0.122035				0.108543	0.124277
			0.159776	0.110453	0.0772914				0.112951	0.0600067
			0.0708749	0.108554	0.109266				0.0646419	0
			0	0.132787	0.0609195				0.0730555	0.136969
			0.143806	0.0455987	0.155826				0.119732	0.0495213
			0.161586	0.15462	0.147233				0.0398759	0
			0	0.139499	0.135771				0.095723	0.11219
			0.153846	0.163128	0.110988				0.0962362	0.0638919
			0.0457198	0.130422	0.16025				0.101503	0.139015
			0.148151	0.047941	0.0958491				0.105156	0.0873799
			0.144247	0.143635	0.0985272				0.126257	0.0972973
			0.206476	0.143462	0.0608043				0.0980494	0.138348
			0	0.110549	0.152791				0.0956036	0
			0.143971	0	0.0845245				0.0981796	0.144856
			0.0561497	0.135985	0.162072				0.130271	0.0660574
			0.151189	0.107414	0.0121413				0.104131	0.106945
			0.174002	0.118206	0.209231				0.101639	0.142931
			0	0.118717	0.154004				0.115626	0.0428385
			0.154193	0.15722	0.0959565				0.111299	0.167263
			0.0679758	0.139026	0.151313				0.168701	0.150087
			0.13541	0.159225	0.0930551				0.100979	0.106588
			0.172592	0.14062	0.107563				0.0634647	0.149851
			0	0.0628964	0.126503				0.0923038	0
			0.138116	0.12664	0.0510581				0.132399
			0.0906736	0.142147	0.105751				0.0559936
			0.135484	0.132806	0.0981267				0.125839
			0.137043	0.10946	0.134087				0.102608
			0	0.010101	0.145585				0.0225047
			0.14198	0.105348	0.128649				0.118317
			0.0422535	0.123629	0.106652				0.0937796
			0.147526	0.0842792	0.160817				0.0855172
			0.0927905	0.18242	0.138906				0.0788253
			0.0542355	0.126202	0.0955957				0.117499
			0.139991	0.167966	0.0631647				0.194201
			0.132199	0.140533	0.15314				0.0047435
			0.130962	0.140631	0.169635				0.0944785
			0.210274	0.12888	0				0.0491078
			0.138241	0.136123	0.154913				0.116366
			0.118389	0.00245459	0.0977064				0
			0.14136	0.104019	0.162162				0.127556
			0.189315	0.10696	0.10346				0.186479
			0.132502	0.123041	0.131608				0.0463332
			0.168747	0.0853518	0.129735				0.110479
			0.152236	0.222005	0.0648132				0.0316577
			0.145554	0.157287	0.116229				0.0526619
			0.158385	0.166307	0.0871518				0.186643
			0.231484	0.137855	0.149793				0.135165
[truncated: 842 more rows]

## Sheet: LdDm
0.111912	0.00347693	0.0107748	0.0164635	0	0.016932		0.127789	0.055742	0.434533	2.44612	0.0528907	9.38659		0.00574965	0.0314924	0.0654089	0.0829623	4.56439	1.17974		0.035498	0.255358	0.0875512	1.41956	0.359981	1.22563
0.0156218	0.110263	0.0136831	0.205993	0.0938864	0.0303415		0.0297527	0.112502	0.520316	0.7619	2.53115	0.0283614		0.103618	0.276243	0.263113	2.4597	0.19223	1.43727		0	0.00412444	0.155515	0.00947361	0.0600831	0.186045
0.0402247	0.0387394	0.275635	0.117761	0.0450213	0		0.782229	0.285731	0.0280607	0.0147644	4.27942	0.033905		0	0.173992	0.379571	0.0700135	0.0145689	0.928763		0.186444	0.143882	0	0.000931912	0.880565	0.0556596
0	0	0.0961499	0.0498811	0.0150378	0.0448263		0.166467	0.125549	0.558458	0	0	0		0.0131419	0	0.503913	0.121937	4.68701	1.64649		0.388532	0.219796	0.0490142	0.200128	0.146081	0.894251
0.0445329	0.0670038	0	0.0145555	0.00192243	0.00309603		0.0668575	0.389318	0.619418	0	0.00567595	9.85854		0.119783	0.275208	0.0603639	2.43042	0	1.79075		0.400141	0.391111	0.0365598	0.297867	0.125696	0.0771781
0.00331629	0.0163716	0.060616	0.112979	0.00847746	0		0	0.05384	0.00466522	0.000771303	0.00353909	0.0126479		0.130396	0.0150914	0.401185	0.0770077	0.150606	0		0	0.300064	0.0178473	0.0377139	0.0341933	0.0221703
0.0282187	0.0160596	0.151594	0.0131693	0.0219745	0.0119023		0.101678	0.0326789	0.475873	0.0185187	0.0250211	0.00104956		0.0376325	0	0.514205	0.117799	4.77406	1.55384		0.177319	0.00978295	0.255633	0.0156617	0.0947628	0
0.0976596	0	0.0101905	0.113293	0.00484768	0.00389399		0	0.034067	0	0.140566	0.243016	0.0236584		0	0.00470544	0.0729108	2.72131	0.0460986	1.56031		0.120077	0.0269886	0.0652662	1.17655	0.324177	0.0153751
0.0086721	0.27647	0.0387559	0.0182784	0.0455028	0.0343455		0.0279192	0.101311	0.253029	0.949235	0.0262125	9.75887		0.0477837	0.27995	0.376322	0.0774473	0.11319	1.69247		0.283938	0.128912	0.713968	0.00951766	0.0679404	0.0647082
0.0688009	0.0679547	0.0167514	0.200059	0	0		0.192177	0.558495	0.645854	0.0982406	0.0355068	0.0235887		0	0.165004	0	0.0888229	4.93761	1.66143		0.333578	0.305434	0.074176	0.103956	0.855053	0.0167084
0.112206	0.109832	0.0267103	0.0172835	0.0260896	0		0.8101	0.294012	0	0	7.42923	0.0221165		0.0352477	0.0578762	0.470744	2.52442	0	1.61234		0.0811806	0.00295293	0.188942	0.126393	0.124334	1.14909
0.0262244	0.000458889	0.0207843	0.00165255	0.0406022	0.0229965		0.0496634	0.183608	0	0	0	0.00108495		0.0113659	0.025383	0.0727848	0.0690086	0.0730327	1.52973		0.0358484	0.117741	0.241562	0.288091	0.12112	0.146359
0.0253981	0.00199977	0.0218007	0.0260074	0.0471918	0.00431537		0.135616	0.00613339	0.514562	1.92219	0	9.66072		0.0766955	0.0276337	0.421095	0	0.198337	0.0478001		0.314879	0.0239251	0.401879	0.0199719	0.03469	0.0450254
0	0.126669	0.132347	0.071177	0.0284284	0.0261644		0.859454	0.0607878	0.30422	0	0	0.0252629		0.0428118	0	0	0.0069275	0	0		0	0	0.0286048	1.10455	0.10879	0.719101
0.046046	0.0413901	0.00556345	0	0.000844479	0.00621832		0	0.336966	0.584061	0.00328046	0	0		0.0952141	0	0	2.47687	4.89548	5.71845		0.00436766	0.036498	0.0265669	0.0258915	0.330715	0.00798182
0.0273825	0.00231649	0.00391294	0	0.0363734	0.000801888		0.217054	0.41006	0.0150505	0.428045	7.45946	0.00229919		0.113296	0.314974	0.467002	0.00789484	0	0		0.211279	0.0156546	0	0.0435152	0.0479216	0.105972
0.00553844	0.0739478	0.325392	0	0.017347	0		0.0400077	0.182194	0.0147037	0.0176474	7.32271	0		0.0375799	0	0.0706043	0.0761448	0.0295155	0		0.0388106	0.262441	0.0337918	0.10132	0.840393	0.021307
0.134865	0.013501	0.130627	0.0127851	0.00569997	0.0467882		0	0.00869676	0.820665	0	0	9.70918		0.0240773	0.106566	0.472585	0	0.162599	0.00587132		0.0240392	0.00708195	0.0893482	0.107638	0.146255	0.0923847
0.0108943	0.0190342	0.0457534	0.188016	0.0915162	0.026663		0.10306	0.0301076	0.535026	0.152877	7.66127	0.0138846		0.0414113	0.0336015	0	0.0279567	4.96892	0.0891683		0.133431	0.170167	0.0079352	1.64952	0.108111	0.0128943
0.0632881	0.288763	0.0011613	0.147715	0.0504277	0.0180328		0.713769	0.0261894	0.0118918	1.35442	0.060124	0.0148437		0.000942698	0	0.531995	2.5209	0	0.121079		0	0.21096	0.15287	0.00587851	0.0284267	0
0.0512965	0.0823708	0.0162065	0.0568509	0.0221282	0.00573432		0.193875	0.410292	0.010306	0.0688283	7.34741	0		0.0760876	0.0162892	0	0.00570318	0.0278535	0.0167756		0.0356079	0.284451	0.0913328	0.0454261	0.0764666	0.154719
0.0212178	0.0981074	0.16131	0.0282689	0.0362043	0.0132104		0.0600081	0.252152	0.566239	0.000635118	0.0729327	10.0671		0.0527914	0.269147	0.0825391	0.0863131	0.0366234	0.135672		0	0.409319	0.0145632	0.12549	0	0.0483433
0.0495819	0.039567	0.0350454	0.134028	0.0326838	0		0.00189318	0.450244	0.322537	0	5.2074	0.0101562		0.0571646	0.111462	0.488924	0	0.00466165	0.441353		0.20305	0.00809749	0.0859519	0.251195	0	1.21839
0	0.0163632	0.016121	0.0102818	0.0172506	0.00949965		0.0888828	0.0260096	0.459285	2.20374	2.33864	0.00562183		0.117924	0.014609	0	0	5.78482	0.298318		0.395703	0.0270366	0.125466	0.0806174	0.338282	0.833833
0.0420754	0.190361	0.0412653	0.129117	0.0141461	0.0100644		0.078745	0.0435074	0.0102968	0.0390978	0.0385975	0.127362		0.0375434	0.0197853	0.583486	0	0	0.0611449		0.364242	0.137746	0	1.38477	0.843975	0.011828
0.0200495	0.0573791	0.0121474	0.0191016	0	0.000862799		0.224443	0.0545357	0.00595167	0.00194845	0.0717211	10.0414		0	0	0	0	0.00392055	0.260224		0.148318	0.36486	0.205876	0.0317457	0.152257	0.114196
0.0252245	0.0583597	0.0154488	0.15594	0.000570869	0		0.738229	0.0351939	0.542305	0.443398	0	0.0237119		0	0.0228829	0.109314	0.00690317	5.69545	0		0.188606	0.00646031	0.0167427	0.251314	0.082921	0.00240131
0.11863	0.0207058	0.120867	0.00444891	0.0104898	0.017165		0.0616842	0.272969	0.757592	0.0229606	0	0.0385307		0.00603116	0.175926	0.684072	0	0.0314994	5.93118		0.30662	0.10522	0.0254414	1.28031	0.0606623	0.0769325
0.0142485	0	0	0.00274825	0.0391921	0.0306344		0.158905	0.231049	0.0161302	0.15668	7.30266	0.00129962		0.0905998	0.306401	0	2.65247	5.02472	0.0079221		0.267483	0.0265216	0.27155	0.0262916	0.0562908	0.0136086
0.0917517	0.272368	0	0.0210192	0.0339522	0.0364995		0.0747484	0.0116568	0.00808253	1.48788	0	10.4383		0.0735575	0	0	0.0980225	0.0309741	0.00937756		0.0662893	0.00362618	0.0464572	0.0662377	0.0529105	0.191366
0.10909	0.0717507	0.0448082	0.0789065	0.0163435	0.0258734		0.00800771	0.396818	0.962437	0.0442311	0.0197746	0		0.0558661	0	0	0	1.3204	0.00199558		0.0121046	0.0125451	0.0757898	0.0870952	0.952078	0.0204733
0.0133603	0.107098	0.323663	0	0.0404752	0.0154893		0.221729	0.0628824	0.275877	0	0.100697	0.0106585		0.0930559	0	0.576351	0.0182809	0	0.0983286		0	0.221264	0.68717	0.359091	0.174824	1.10758
0.00105169	0.060352	0.100055	0	0.000832472	0		0.745552	0.0192185	0.00223324	0	7.64041	0.0229042		0.0353863	0.00645385	0.127182	2.65833	1.30727	0		0.285083	0	0.158406	0.0402185	0.155848	1.03411
0.00203959	0.00622624	0.0498223	0.00225665	0.0150866	0.000907555		0	0.0371181	0.0115887	2.22395	0	0.0105056		0.0240564	0.151144	0.533099	0.0809509	0	0.213144		0.221925	0.144401	0.192579	1.39961	0.0322292	0.0846558
0.0432179	0.169498	0.0463023	0.0123507	0.00293621	0.00173673		0.0321755	0	0.594156	0	0.0202973	0		0.0022463	0	0	0	1.3762	0.142886		0.0244627	0.188579	0.344769	0.0368691	0	0.0227131
0.0167614	0.0568202	0.0149937	0.183416	0.0876148	0		0	0.23552	0.235431	0.00804126	0.0902122	0.0784923		0.0885703	0.295095	0.56299	0.0297226	1.40914	0.049613		0.0367909	0.0143643	0.163377	0.117017	0.0853251	0
0.0158708	0.0140724	0.137448	0.132774	0.00748573	0.0488421		0.158685	0.0524282	0	0.401546	0.00138319	10.0491		0.0512179	0	0	2.61901	1.38804	0.0715254		0.163638	0.385797	0.00897742	0.349632	0.0348353	0.00857437
0.133132	0.0679705	0.0347077	0.0641453	0.0510364	0.00156239		0.0919235	0.195771	0.397348	0.014983	5.58577	0.0267542		0.0440162	0.0394573	0.128146	0	1.24998	0.369421		0.0220295	0.245568	0.0319099	0.0435053	1.19868	0.0728523
0.0116644	0.00851631	0.0394761	0.028901	0.0319302	0		0.01105	0.300556	0.133161	0.13094	2.42231	0.0326701		0	0.00663325	1.11436	0.131781	1.21463	0.00232081		0	0.0337278	0.00602752	1.27568	0.136278	0.00417321
0.0433922	0.0340892	0.00724559	0.124455	0.0115318	0.0196999		0.309223	0.411884	0.0018017	1.4859	0	0.00208587		0.112127	0.15285	0.118522	0	1.3409	0		0.305082	0.110269	0.0843036	0.0263129	0.0274955	0
0	0.267587	0.114501	0.0101089	0.020554	0.00185594		0.786638	0.0826159	0.0325863	0.000827503	0.0210195	10.4902		0.0305804	0.306898	1.30748	0	1.29509	5.14464		0.244853	0.359706	0.106998	0.22472	0.980543	0.932056
0.100334	0.0496556	0	0.0539198	0.012964	0.0112077		0.00713161	0.0224994	0.284123	0.0230529	0.0476597	0		0.0194305	0.0753473	0	0.0518914	1.3657	0.00381422		0.000848961	0.00720685	0.00661394	0.171338	0.290769	0.0592847
0.00838408	0.123344	0.0020175	0.0192771	0.000658083	0.00961616		0.0489473	0.0333214	0.70757	2.2423	0.00111876	0.0152708		0	0	0	2.42752	0	0.0101227		0.128723	0.129068	0.0195004	0.0341932	0.0767611	0.0403113
0.00335149	0.052328	0	0.20039	0.00294506	0		0.158202	0.073646	0.406483	0.00396958	5.69995	0.0374433		0.00119976	0	0.147921	0.0852085	0	0.0887482		0.120986	0	0.0411137	1.19701	0.0285766	0.0273309
0	0.0126214	0.356662	0.070873	0.0347619	0.0471996		0.131041	0.0428178	0.116351	0.00458061	2.44963	0.0233918		0.103935	0	0	0.00300461	0	0		0.235788	0	0.125443	0.035961	0.978118	0.077081
0.00351864	0.172119	0.14418	0	0.0404837	0.045207		0.735046	0.307065	0.000398855	0.448979	0.0408439	0.155552		0.0808159	0	1.59102	0	0	0.155253		0.203299	0.0351388	0	0.114131	0.198054	0.0644242
0.0489849	0.0472969	0.0530631	0.0256868	0.0290494	0.00391594		0.291262	0.262396	0.035697	0.0164316	0	10.3028		0.106844	0.104117	0.126822	0.0373669	0	0.116296		0.0869115	0.148689	0.203315	0.0482659	0.104512	0
0.0261098	0.0731199	0.00378906	0.0544441	0.00496666	0.0291291		0	0.432994	0.222931	0.0236242	0	0.0313262		0.0361132	0	0	2.36117	1.09739	0.362868		0.00419593	0	0.0227892	1.52994	0.0260052	1.00892
0.0289372	0.0206413	0.0227455	0.00262966	0.0319549	0.00160892		0.159052	0.0840481	0.688778	1.55016	8.34826	0.0427634		0	0.294691	1.67018	0.0698651	0	0.0398432		0	0.118708	0.0387953	0.23788	0.104145	0.0904102
0.129448	0	0.117089	0	0.00364998	0.0230015		0.127719	0.0252518	0.436178	0	0	0.00797852		0.0371032	0	0.1476	0	0	0		0.138555	0.206395	0.317689	0.0365675	1.20411	0.0202743
0.0238392	0.302075	0.02861	0	0.0180363	0.00106697		0.276077	0.0273714	0.000875568	0	0	10.7507		0.00376048	0.258621	0	0.0724301	1.10612	0.0180895		0.128985	0.378073	0.0454313	0.0384221	0.143624	0.00625913
0.051444	0.0649475	0.0216763	0	0.0242588	0.0134404		0.672142	0.177995	0.0251776	0.0510239	0.0442279	0.028652		0.00322629	0	1.69969	2.57206	0.0733259	0.3071		0.0185103	0.24563	0.684355	0.14781	0.0953793	0.0848636
0.111699	0.108832	0.0359958	0.0135725	0.103828	0		0.0234754	0.0103439	0.0354775	2.43549	0.000174084	0.00202747		0.222404	0	0.132482	0.0355847	0.00158612	0.0943986		0.0424805	0.0173982	0.0869566	1.65896	0	0.0779926
0.104958	0.066348	0.145489	0.172522	0.0168177	0.00419258		0	0	0.224964	0.0149594	8.28646	0.000941153		0.158939	0	1.50876	0	0	0		0.120377	0.0266796	0.190581	0.0453185	0.0259639	0
0.0443337	0.0208299	0.0060966	0.119929	0.00660329	0.0298336		0.166179	0.203982	1.23127	0.0089885	0	10.6399		0.038974	0	0.108598	0.0993038	3.31716	0		0.0297168	0.136008	0.202624	0.0320539	0.0910357	0.991823
0.0275832	0.18352	0.0694984	0.0675924	0.0284498	0.00143048		0	0.26722	0.00746778	0.445518	0.0429395	0		0.00806797	0	1.60705	2.66332	0.0474556	0.198695		0	0.339335	0.367925	0.160196	0.0228103	0.0727507
0.000354261	0.0541498	0.368586	0.0258227	0.0534334	0.0452058		0.315629	0.466546	0.0131719	0.0180822	0	10.5161		0.0253056	0	0.0230073	0.038498	0.0305462	0.0722211		0	0.16469	0.0108819	1.52227	1.06087	0.0259608
0.0450204	0.0297047	0.155846	0.139264	0	0.0290313		0.126323	0.0922914	0.669323	0.0368585	0	0.0217635		0	0.118455	0.104638	0	0.0786645	5.0623		0.00357692	0.00463759	0.0126578	0.0304379	0.137438	0.0115669
0.0132599	0.0570974	0.0547295	0.0179383	0.0148072	0.000915594		0.634243	0.0338697	0.291348	1.69803	8.49109	0.00108309		0.109118	0.293767	1.63154	0.109825	1.63498	0.081953		0.454321	0	0.0392641	0.0231571	0.0879142	0.0717344
0.148928	0.00809292	0.0137875	0.0823928	0	0.00570551		0.0341452	0.0220335	0.449458	0.000979071	0.037162	0.147153		0.0733752	0	0.0258282	2.83978	0.00513143	0.0172417		0.39051	0.0224245	0.00188896	0.0326254	0.0321516	0.0155697
0.018545	0.0217169	0	0.0232378	0	0.0354484		0.0261636	0.126529	0.103587	2.46878	0	10.5739		0.163381	0.36742	0	0.0140092	0.0727894	0.344188		0	0.0182137	0.0849587	0.137029	0.00661654	0.00178555
0	0	0.0271736	0.220776	0.0384145	0		0	0.0338349	0.0160658	0.0284597	8.34675	0.0317576		0.0592581	0	1.93632	0	0.121114	0.0282022		0.202758	0.162466	0.11414	1.34813	0.0792078	0.119527
0.0358499	0.336309	0.138722	0.10935	0.0272461	0		0	0.317294	0.0153211	0.459625	0.0308674	0		0.0348383	0.0942132	0.0286141	0.123112	0.217286	0.108122		0.163254	0.00596518	0.136635	0.229784	0.0426757	0.799471
0.0402872	0	0.0334768	0.0011092	0.0274793	0.0289817		0.323844	0.24399	0.860196	0.0135771	0.00945323	0.19577		0	0	2.0807	2.78346	0.0010118	0.00229841		0.349141	0.165816	0.0117943	0.0321786	1.04994	0.0721765
0.122703	0.0918029	0	0.0192379	0.0237878	0.00179248		0.178958	0.477873	0.281542	0.0200484	8.58789	11.0572		0.0422694	0.142351	0.0312002	0.0195313	0.0324919	0.0167317		0.270975	0.227817	0.00273967	0.0123123	0.144269	0.0807468
0.104422	0.135728	0.0277639	0.0511519	0.0242298	0.00618753		0.190745	0.0289264	0.469432	0.0337091	0.0377149	0.0331906		0.00354722	0.277978	2.15824	0	0.108208	0.0528102		0.11897	0.394748	0.0234506	0.1134	0.0580269	0.0400898
0.0255343	0.0600637	0.0159698	0.0073436	0	0.00105859		0.672677	0.00202612	0.0101041	4.42376	0.00258731	0		0.104141	0.00420934	0.0172846	0.130069	3.00116	0.0230412		0.0103831	0.0415383	0.141627	1.41738	0.0367733	1.05305
0.0242016	0.0129782	0.15691	0	0.0191037	0		0.00642672	0.0738724	0.0358572	0.0384982	8.5745	11.1345		0.0507769	0.318641	0	3.00444	0	0.00184569		0.00927715	0.269901	0	0.0261554	0.0157373	1.05766
0	0.193607	0.00488277	0	0.00561002	0.00125689		0.19536	0.0267128	1.06907	0.446743	0.0578271	0.0305321		0	0.000857019	0	0.0183702	0.0422627	0		0.299007	0.0220785	0.186983	0.0283562	0.0722204	1.14752
0.0472423	0.0438045	0.0638985	0.0108669	0.1025	0.00529665		0.306321	0.442385	0.228487	0.0136189	0	0		0.055279	0.0815003	2.19696	0.000738564	0.0849467	5.20645		0.178979	0.199173	0.0271215	0.11672	0.0254089	0.947977
0.0162096	0.0195791	0.333107	0.005191	0.00743102	0.000734625		0.186684	0.243624	0.171962	0.0189091	8.32796	0		0.0382608	0	0.0181607	0	1.49326	0.0765831		0.0365927	0.359063	0.0277064	0.0349838	0.323022	0.0420787
0.0193578	0.0523472	0.129099	0.153788	0.0139777	0.0288151		0.549329	0.494629	0.0668204	0	0.0615149	11.0076		0.00555209	0.125806	2.40008	3.2784	0.00551382	0.103917		0.0543319	0.000242863	0.264555	1.24237	1.10358	0.117262
0.169835	0.00550045	0.0565722	0.157053	0	0.0579708		0.00625105	0	0	4.42926	0	0.0339292		0	0.286569	0	0.00402639	0.0760432	0		0.160379	0.108872	0.75892	0.264817	0.0689012	0
0.0164498	0.0339359	0	0.0828562	0.0497269	0.00907933		0.0340232	0.020448	0.0147552	0.0398227	8.59607	11.0662		0	0.414225	2.54694	0	0.25589	0		0.0666782	0.182887	0.0603595	0.0164249	0.0777557	0.570411
0.0936892	0.130648	0.00840736	0.0264814	0.0075926	0.0216626		0.20364	0	0.0351198	0.374553	0	0.0392083		0	0	0	0	0	0.0147642		0	0.00263021	0.16315	0.0980266	0.0321023	0
0.131931	0.323087	0.0361327	0.151748	0.0363901	0.0196587		0.144633	0.199412	0.00329129	0.0114357	0	0.16674		0	0.0457379	0	3.24617	0.227369	0.132595		0.336077	0.13753	0.229186	1.33311	0.0138287	0.00984372
0.120173	0.0655906	0	0.0160724	0.00653848	0.0187001		0.300568	0.0372813	0.267695	0.0216643	0.0302695	21.1228		0.0952588	0	2.33579	0.00778244	0.00157289	0.0232099		0.322511	0.239719	0.429037	0.152399	0.103671	0.0127588
0.0280719	0.072188	0.144931	0.0518159	0.00472779	0.0229757		0.58133	0.807197	0	1.7011	0	0.0546932		0.0478747	0.139317	0.0860794	0	0.0137629	0.00833257		0.210995	0.0418846	0.0255026	0.0253983	0.0413399	0.486075
0.0353758	0.00596716	0.0320481	0.0239267	0.0108206	0.00535586		0.0427648	0.209714	0.798477	2.77311	9.02708	0.0540217		0	0.341982	1.90017	3.49159	0.0302011	0.0303503		0.16005	0.354173	0.0287823	0.121425	0.212692	0
0	0.239597	0	0.171717	0.0433943	0.0123978		0.0290385	0	0	0.398418	0.0151934	0.00969499		0	0	0.0477133	0.00654556	3.21009	0.245219		0.29156	0.265028	0.0327184	0.321351	0.987608	0.0412014
0.0490256	0	0.0475753	0.0990595	0	0.000278702		0.234041	0.0295096	0.117242	0.0150202	0.0095706	0.00721741		0.0715748	0.455473	0.0970659	0	0	0.02204		0.270785	0.0356227	0.0766476	0.0669438	0.0832191	0.0163735
0.0217385	0.0185309	0.0184158	0.00126576	0.0291216	0.0283352		0.125763	0.19632	0.0859866	0.0147722	8.92793	0.0291365		0	0	0	0.12769	0.0612782	0.00465446		0.0863777	0.204918	0.0125653	0.0514131	0.082813	0
0.153872	0.0353572	0.00524921	0.030518	0	0.0185376		0.344633	0.247201	0.340643	1.69658	0.0192148	0.0618776		0	0.0456283	1.93522	3.45354	0.00870288	0		0.0188083	0.33057	0.140662	1.09569	0.0373941	0.424758
0.0194986	0.00831846	0.143683	0.00101334	0.0243911	0		0.518847	0.385559	0.00108503	2.66513	0.000451899	0.000976753		0.0313328	0	0.0515962	0.00959904	0.108147	5.45007		0	0.00406086	0.081054	0	0.013377	0
0.0500865	0.0222279	0.0046857	0.0758375	0.0171033	0.0665563		0.0303098	0.406753	0.044065	0.0335892	8.16188	0.215384		0	0.124868	0.0397234	0	0.0907523	0.039962		0.162829	0.103017	0.00879199	0.0966529	0.101439	0
0.0605847	0.116774	0.0576206	0	0.0209729	0.0281939		0.0212862	0.00262952	1.58116	0.401157	0.0229499	22.0424		0	0.394153	2.19842	0.158664	0	0.0611579		0.1722	0.176394	0	1.28978	0.0374202	0.03919
0.127428	0.295792	0.331597	0.0207927	0.00747209	0		0.0266388	0.032904	0.333377	0.00889334	0	0.0630096		0	0.444831	0.0216949	3.5965	0.0146605	0.000980444		0.0225038	0.00389152	0.0364901	0.00538919	0.142965	0.0125853
0.0180453	0.0729216	0.144432	0.00101747	0.0747034	0		0.193281	0	0	0.0114532	8.6025	0.0527355		0.000678577	0	0.0810467	0.00802387	1.36207	0.00956369		0.0136294	0.123705	0.122038	0.100004	0.00550621	0
0.0479632	0.0623755	0.0534722	0.157486	0.0402735	0.00655474		0.144441	0.400529	0.0269791	4.63441	0.0491645	0.0166264		0.10031	0.0484549	0	0	0.220177	0.0877889		0.163249	0.0415783	0.198732	0.0152322	1.03664	0.464991
0	0.00495231	0.00862504	0.122125	0.00478415	0.0296952		0.387702	0.0108258	1.47379	0.399716	0	0		0	0	2.25514	0.135756	0.00189581	0.190809		0.00459014	0.433569	0.0204512	0.0869851	0.00486963	0.00590344
0.0428194	0.232319	0.0322994	0	0.0453782	0.000880861		0.556245	0.348547	0.298954	0.0036813	8.4701	0.0148646		0	0.11144	0	3.62606	0.00447081	0.425265		0.416043	0.260489	0.0153346	0.284268	0.0393056	0.00909392
0.0125759	0.0137858	0.0271565	0.0752107	0.0030253	0.0286028		0.0372042	0.374343	0.0188769	0.0087698	0.0367904	0.0412076		0.0548483	0.281733	0.0886283	0.00353482	0.22401	0.0132952		0.44872	0	0.26057	0.0772706	0.0728148
0.151397	0.0380085	0.103276	0.0440998	0.0202916	0.00771397		0.0368279	0.0143582	0	1.83325	0.000938816	0		0.0341019	0.354883	2.43693	0	0	0.0367273		0.225646	0.0238056	0.0524654	0.757931	0.0339262
0.0240673	0.00409869	0	0.128141	0	0.00137399		0.208705	0.0252365	0.0806863	2.85447	8.63614	0.0424171		0	0	0.0737646	0	0.0336504	0.0300234		0.215366	0.180523	0.0639004	0.000959969	0.00239115
0.0469256	0.0251304	0.0447347	0.0163276	0.00415084	0.00661246		0.146825	0.189641	0	0.0332341	0.0474501	0.150016		0	0.0219552	0.0744955	4.29991	0.0868601	0.290978		0.251603	0.366147	1.21308	0.118747	0.0728899
0.0332258	0.0197528	0.00701717	0.0795003	0.0466328	0		0.389265	0.499091	0.0296051	0.365445	0	22.1311		0	0.298688	2.25094	0.0024959	0	0.00150023		0.317264	0	0.21153	0.00527845	0.0310124
0.0522029	0.107102	0.0143677	0.0183823	0.0068283	0.0114052		0.573043	0.335098	1.72553	0.00398136	9.08359	0.0659065		0.0053818	0	0.0642687	0.00485661	0.139433	0		0.0916535	0.167204	0.0280313	0.11269	0.19619
0.0151364	0.233383	0.125886	0.182762	0.044911	0.00887357		0.0387726	0.188062	0.0267143	0.0237763	0.0356111	0.0490178		0.0968566	0.0886494	0	4.09104	3.25191	5.67653		0.0267353	0.0236207	0.0188983	0.0612315	0.99891
0.0537962	0.0591436	0	0.0500594	0.00051487	0		0.0226919	0.00227628	0.00160566	2.84692	0.000923996	0.00366014		0	0.397036	0	0.00566161	0	0.059133		0.00839789	0	0.0467993	0.333144	0
0	0.00646341	0.010368	0	0.060075	0.0575074		0.148598	0.027544	0.0284179	1.85282	9.60444	0.0499355		0	0	0	0.021513	0.042981	0.104203		0.168293	0.115932	0.0779693	0.945222	0.0895674
0.0431419	0.28409	0.0739446	0.0206131	0.000958443	0.0692098		0.14637	0.249655	1.61129	0.000653772	0	0.00158134		0.178565	0.00782427	0.0315893	0	0.0134483	0.00190997		0.191694	0.00188396	0.0130852	0.002597	0.0095131
0.0226508	0.00354379	0.312138	0.0147933	0.0350524	0.00207649		0.342861	0.422688	0.302347	0.0229176	0.0433238	0.0108922		0.0614409	0.349243	0.0077931	4.4259	0	0.383991		0.00905383	0.0285914	0.133376	0.0864333	0.0683631
0.156949	0.00141292	0.056526	0.0701885	0	0.0165735		0.538898	0	0.0514493	0.347283	0	0.0730701		0.0350317	0	0	0.00238757	0.0761282	0.126478		0	0	0.0889428	0.00237748	0.00583553
0.021851	0.00141891	0.140299	0	0.0178573	0.000956354		0.034199	0.340792	0	0.00737833	10.0301	0		0	0.0851065	0.031248	0	0	0.137698		0.193794	0	0.0118561	0.113312	0
0.0594148	0.034645	0.00559011	0	0.0180681	0.02359		0.0167372	0.17325	0	0.00958093	0	0.0637432		0	0.347696	0.024026	4.65422	0.0512667	0.0188397		0.0299148	0.0330343	0	0.0660377	0.0434798
0.0171059	0.0182139	0.0275325	0.0221805	0.00730418	0.020282		0	0.000941238	0.0249353	0	0.0224979	0.00179996		0.00501123	0	0	0.019406	1.40479	0.046551		0.00016777	0.211087	0.199615	0.35819	0.0484736
0.0533191	0.00474698	0.0333352	0.165185	0.0784353	0		0.106838	0.0293396	1.08661	2.70744	0	0.16833		0.063645	0	0.0426461	0	0.205371	0.00939752		0.398514	0.00549648	0.213168	0.881498	0.00057497
0.0279167	0.323499	0.136144	0.126556	0.0790245	0		0.160092	0.336138	0.919888	2.05194	9.49745	22.0119		0	0.00565406	0.0812485	4.57922	0.00704978	0.263539		0.431233	0.146436	0.0254326	0.00541923	0.0870539
0.0361644	0.0325676	0	0.0935043	0.00146672	0		0.340403	0.369446	0.00096693	0.0376864	0.0207317	0.063263		0	0.34224	0	0.010536	0.250572	0		0.181353	0.457787	0.0292418	0.155071	0.977524
0.00628895	0.12152	0.0481805	0.135211	0.00119817	0.00818244		2.37873	0.372085	0.0207926	0.00758664	0.000911865	0.0808804		0.121399	0	0.0761861	0.0136154	0.0236043	14.804		0.197445	0.0733685	0.250886	0.162889	0
0.041424	0.00625056	0.0107404	0.037361	0.00916579	0.00521662		0.0943208	0.169064	0	0.380666	0.0292796	0.00523946		0.0577758	0	0	0	0.0413701	0.0135381		0.282141	0.269619	0.0345403	0.373701	0.130219
0.0189049	0.247781	0.0272783	0.0164558	0.00571239	0.0389199		0.0337774	0.013397	0	0.0069219	0.00117579	0.0731345		0.0351067	0.139728	0.154532	4.26051	0.107716	0.0367959		0.269533	0.0339979	1.28937	0.83335	0.0813223
0.143411	0.0520169	0.127653	0.0526922	0.023149	0		0	0.0121943	2.09447	4.73938	0.0840226	0.0115078		0.00567558	0.363819	0	0	0.00215862	0.814813		0.142387	0.186588	0.0661682	0.119808	0.0099565
0.0270155	0.00937357	0	0.0185296	0	0.0451229		0.11129	0.348569	0	0.00304992	0.000723133	0		0	0	0.195553	0.0454605	0.275928	0		0.0279716	0.312238	0.183054	0.145005	0.0590625
0.0110278	0.0653535	0.0102776	0.181623	0	0		0.162888	0.325628	0.0209558	0.367251	11.8475	0.0131922		0	0	0	0.00562017	4.19476	14.9402		0.00517239	0.157881	0.202598	0.117029	0.0746858
0.0536361	0.0380406	0.108712	0.00521696	0.0138328	0.00314199		0.376501	0.365723	0	0.0190401	0.135334	0.577735		0	0.00168	0.205126	0	0	0		0.138541	0.00260392	0.0347333	0.344226	0.0297653
0.0682906	0.0184772	0.331182	0.063503	0.000845614	0.00204609		0.504944	0	2.14922	0	0.14763	0.0486931		0	0.102883	0	0	0.0532232	0.912298		0.200493	0.00632264	0.0508844	0.996801	0.00573845
0.0197758	0.0270322	0.00929958	0.0504852	0.00180159	0.0070103		0.0607487	0.148845	0	2.70641	0.37393	0.0338894		0	0	0.205023	4.48018	0.0941902	0		0.0117747	0.128985	0.0789126	0.0185811	0.0560802
0.0204105	0.194192	0.0521203	0.00260011	0.0294757	0.000964994		0.0581334	0.0058016	0.019467	2.22041	0.0103821	0.00384885		0.0538973	0.337986	0	0.0339805	1.47121	14.4665		0.00387672	0	0.00711493	0.00793575	0.899218
0.00100307	0.112214	0.151968	0.0539955	0.0317686	0.0259135		0	0.015588	0	0.032056	0.0107785	0.176825		0.155047	0.355159	0.227775	0.0179327	0	0.000560188		0.200861	0	0.106963	0.165341	0
0.045252	0.0388895	0.0172672	0	0	0.000866289		0	0.293314	1.7446	0.351996	0	23.1435		0.0595911	0	0	0.395429	0.171419	0.375053		0.017836	0.0330239	0	0	0.151753
0.0250471	0.00285784	0.0416503	0.0297694	0.0032075	0		0.0880418	0.0412328	0.508371	0.013338	0.0496362	0.0425623		0.0346864	0.0263197	0.214886	0	0	0.934948		0	0.106628	0	0	0.0279932
0.0194109	0.255649	0.100397	0.00773832	0.0376403	0.00551417		0.168816	0.374076	0.00327354	0.00960287	0	0.0524869		0.0057676	0.0743831	0	0.421485	0.356475	0		0.361743	0.21107	0.0288743	0.110172	0.0842205
0.143968	0	0	0.158198	0.00392768	0.0142289		0.403691	0	0.00683161	2.75161	0.025632	0.0314519		0	0.270681	0.238254	0	0.0603989	17.2197		0.345	0.00581015	0.0806502	0.0158646	0.00763007
0.0230674	0.0345884	0.0464626	0.131165	0.0190064	0.00356262		0.571091	0.158957	0.035651	2.23064	0.0218726	0.012826		0	0.381257	0	0.355859	0.00118828	0.0311221		0.196047	0.0863388	0.0397839	0.0971925	0.0348751
0.0381742	0.0447255	0.00918297	0.0837105	0.00380622	0.00373526		0.0534996	0.329356	1.10454	0	0	0.03367		0.0650771	0	0.00314056	0	0.18516	0.0294422		0.195704	0.427627	0.0354449	0.322515	0.0682852
0.0581379	0.0742464	0.0252293	0.111233	0.0505915	0		0.0268974	0.0151067	1.2072	0	0.0236324	0.00703506		0	0	0	0.411752	4.6028	0.78191		0.239965	0.10019	0.400818	0.933188	0.0033796
0.0127127	0.0207542	0.127323	0.0379332	0.0662813	0.059699		0	0.0257687	0.010428	0.0188956	0.115714	0.0222055		0	0.0195693	0.336743	0.559535	0	0.00186692		0.264539	0.290592	0.0197108	0.117081	0.0500885
0.0216984	0.00896983	0.00348798	0.0188808	0.00604942	0		0.0475069	0	0.0143285	0.39693	0	0.0408906		0.229858	0.138377	0.15107	0.559817	0.0389628	16.0942		0.127331	0.04554	0.031615	0.128197	0.0277354
0.00755304	0.238644	0.105526	0.0520783	0.000968781	0		0.16566	0.201945	1.17561	0.00864229	0.0516299	0.0155318		0.0894065	0.400503	0.105498	0.744883	0.121044	0.33682		0.0168553	0.212662	1.12942	0.0325629	1.02475
0.0466196	0.115311	0.333354	0.0281678	0.0353231	0.0656868		0.41088	0.393073	0.609267	0.0299702	0.1082	0.0515129		0.0535015	0.44167	0.00346947	1.08928	0.08502	0.020686		0.00729973	0.385948	0	0.0628586	0
0.00376711	0.0392495	0.174166	0.188123	0.0233504	0.0315666		0.58348	0.368846	0.0258554	0	0	0.0267155		0	0.0152272	0.0814198	1.06224	1.39174	15.8516		0.118248	0.184099	0.032983	0.376996	0.137005
0.168444	0.000908461	0.0516247	0.00647942	0.0283751	0.00822485		0.0437555	0.130194	0.547946	3.51108	0.160851	0.221134		0	0.133806	0.101229	1.02547	0.174836	0.00570671		0.00479944	0	0.0997508	0.0318711	0.0876572
0.0315657	0.214636	0.0195257	0.0615887	0.00347685	0.017301		0	0.00471681	0.0181164	2.30695	0	22.7925		0	0.389323	0.00184221	1.27342	0	0.0709277		0.180071	0	0.021527	0.827737	0.0245092
0.0260158	0.0259845	0.0370173	0.0623207	0	0.0146591		0.101877	0.0295339	0.0148179	0.0112293	0.00312662	0.0308555		0	0.422831	0.0404799	1.08156	0.273595	0.213824		0.00171262	0.190291	0.0722067	0	0.00564378
0.0481377	0.0486637	0.0949873	0.00415268	0.0178326	0.0230501		0.14644	0.114508	1.35412	0.00396132	0.0513672	0.0464815		0.0667626	0.341334	0.0179864	0	0.0452976	0.248569		0.219096	0.0096208	0.11968	0.150987	0.0497993
0.00331338	0.0850492	0.0406415	0.0585964	0.0181604	0		0.347094	0.104432	0.00379993	0.00701324	0.0772125	0.0449641		0	0.18277	0	0.0202165	0	0.0291899		0.00733978	0.000523567	0	0.0927039	0.0362176
0.010012	0.00521452	0	0	0.00050415	0		0.648162	0.321807	0	5.65516	0	0.0180763		0.254858	0.383766	0.325647	0.932937	0	0.35871		0.387396	0.0267574	0.0205452	0.136566	0.00705532
0.0203748	0.0153295	0.0412934	0.0362073	0.00618712	0.00565123		0.0395419	0.0020771	0.495059	0.331187	12.6854	0.0728402		0.0949703	0	0.0446923	0.0646606	0.0460748	0.0420524		0.423884	0.151779	0.0928306	0.341234	0.0361844
0.00420749	0.30575	0.0106936	0.0276328	0.03104	0.019608		0	0.13594	0.0329948	0.00730406	0.0986193	0.00505745		0.0684918	0.00565615	0.0183213	0.000831966	0.0755043	16.6251		0.20356	0.00718614	0.0401584	0.943774	0.022309
0.0418773	0.0371121	0.0344747	0.158509	0.0149811	0.0287946		0.0944602	0.194685	0.474134	0.0240869	0.0131745	0.0437922		0	0.135176	0.00632788	0.745284	4.45774	0.0139106		0.21151	0.00459641	0.0206361	0.118146	0.0188816
0.0138187	0.106556	0.134818	0.118975	0.00175708	0.0109265		0.174677	0.0600224	0.1318	3.63719	0.0279502	0.0563315		0	0.283528	0.0119818	1.05568	0	0.187509		0.332289	0.0925387	0.426904	0.11273	0.783478
0.0269081	0.00666177	0	0.0720708	0.0330039	0.0264044		0.395315	0.00460828	0	2.12949	0.0269701	0.0214896		0	0.358454	0.00134121	0	0.0570023	0.14425		0.246509	0.108069	0.0103444	0.0310856	0.00357268
0.153527	0.282906	0.0120348	0.026273	0.00471435	0.0531855		0.535586	0.0240062	0.0153344	0.00144021	0	0.0150666		0.00107635	0.00996489	0	0.125199	0.0248982	0.215217		0.0290149	0.473668	1.0205	0.0879776	0.209867
0.0341748	0.0365283	0.11447	0.0267222	0.0131924	0.0333112		0.0302893	0	2.56381	0.353627	0	0.168303		0.0671962	0.169575	0	0.273996	0.0847957	0.383108		0.129249	0.294339	0.0646415	0.321364	0.0165587
0.0416247	0.0642353	0.30485	0.105891	0.0235415	0.00306597		0.00255969	0	0.0371117	0.00241339	0	22.8533		0	0.325694	0.428586	0.0274697	1.55159	0.0678194		0.00471682	0.0406515	0.0125744	0.908362	0.122586
0	0.0452391	0.0543354	0.0523111	0.0479798	0.00277441		0.0821597	0.0861335	0.117243	0	0.00228685	0.0406985		0	0.419642	0.00459167	0.0929335	0.200328	17.4122		0.185015	0.207271	0.0414167	0.130988	0.00520999
0.0102268	0.0314718	0.181199	0.018843	0.0882845	0.00493553		0.196345	0	0.00107745	0.0289658	0.022515	0.0171642		0	0	0.00201114	0	0	0		0.137592	0.346613	0.0237887	0.120989	0.0306345
0.0282475	0.0174033	0.031613	0.196345	0.0119667	0.0192714		0.391058	0.172299	0.0306671	4.02696	0.000761681	0.0319052		0	0.0759244	0.139129	0.0528947	0.266791	0.169701		0	0.171582	0.0382626	0.0220247	0.0308413
0	0.276984	0.034498	0	0.000468187	0.0287822		0.476274	0.353154	0.148232	2.42199	0.0959636	0.00574088		0.251317	0.01568	0.00773481	0.106769	0.295462	0.279261		0	0.0104382	0.0269202	0.0908741	0.00483297
0.040379	0.0402163	0.0435323	0.0594985	0.0157304	0.00183595		0.0306154	0.128148	0.600482	0	0.0225258	0.110213		0.0638472	0.192842	0.161921	0.00762334	0.0659625	0.0593293		0.209297	0.0668388	0.0642255	0.313767	0.0849303
0.0182139	0.12054	0.109235	0.0526808	0.0101701	0		0.0318184	0	0.0191616	0.0106553	0.0567376	0.00603132		0.0912478	0.245928	0.0485864	0.000765524	0.005291	0.143041		0.000891838	0.0116174	0.103647	0.929325	0.0200721
0.0276935	0.00105585	0	0.0105374	0.0199096	0.00580449		0.00507714	0.244282	0	0.33727	0.164762	0.0325991		0	0.413366	0.0963035	0.00177284	0	0.191956		0.399665	0.00122935	0.0329404	0.179321	0.936382
0.126568	0.247631	0.0681289	0.0504382	0	0.0056075		0.183559	0.0103213	1.87401	0.00649109	0.00200062	0.739793		0	0	0.0162976	0.00163665	0.0913772	0.417857		0.400412	0	0.0885725	0.210836	0.129877
0.04408	0.0232262	0.0643661	0.0188542	0	0.0203911		0.15839	0.0317322	0.103328	0	0.00462194	0.04616		0	0.058286	0.441258	0.0388845	4.66203	0.110356		0.215609	0.0209547	0	0.0073773	0.348832
0.0289404	0.0025726	0.00773805	0.0115244	0.0230539	0		0.376534	0	0	0.0745293	0.0569152	0.0420695		0	0.0359176	0.0598098	0.0243421	0.00474347	16.8635		0.200974	0.217111	0.0394746	0.346441	0.0248555
0	0.0374963	0.123977	0.124554	0.0120266	0.0786143		0.532123	0	0.0182428	6.38553	0.0977242	0.0175944		0	0.21942	0	1.6792	0.0574622	0.092504		0.316632	0.00241711	0.0211273	0.88163	0.0254502
0	0.0179911	0	0.108034	0	0.022995		0.0502153	0.170331	0.00125706	0	12.4508	0.0172546		0.0616963	0.311316	0.00696618	0.0935207	0.00101128	0.0956156		0.313891	0.00635473	0.33112	0.182509	0.0191463
0.0201234	0.0490851	0.00186798	0.0584169	0.037155	0.0256467		0	0.30958	0	0	0.303908	0.198393		0	0.502983	0.0595802	0.128181	0.0357962	0.418187		0.0290298	0.104925	0.0263653	0.129418	0.038878
0.0323355	0.0110904	0.117582	0.0962353	0	0.0661551		0	0	0	0.00301855	0	23.8221		0	0.0167812	0.0398269	0	1.38256	0.040544		0.139165	0.260819	0.99412	0.0313098	0.12517
0.044618	0.278681	0.300356	0.058777	0.0108273	0		0	0.133861	0.0313205	0.302081	0.196381	0.315619		0	0.250009	0.000504036	0.124277	0.177638	0.186625		0.0109077	0.099168	0.0657931	0.105975	0.0225969
0.00613818	0.0502668	0.00931362	0.0654155	0	0.0176385		0	0	0.0555428	0	0.189521	0.0234583		0.233151	0.322321	0	0.366742	0	0.0359947		0.208791	0.460727	0.000981369	0.966516	0.992376
0.016837	0.109175	0.0497122	0.0216287	0.0334118	0.000441341		0	0.203826	0	0.00233411	0.0487309	0.033999		0	0.426703	0.0319569	0.000805054	0.301532	0.510567		0	0.283547	0.0542355	0.0114458	0.168325
0.0287261	0	0.183489	0.21357	0.00337524	0.00744459		0.0830578	0.0627537	0	0.0270968	0.026665	0.0334985		0.0539631	0.499104	0.00365158	1.19753	0.0370456	17.2578		0.117495	0.041016	0.0214995	0.112754	0.434436
0.125658	0.0444243	0.0749176	0	0.020295	0.0228741		0.115276	0.00967075	0.145704	0.0589393	0	0.0192591		0.0844547	0.282093	0	0.0767722	0.00320309	0		0	0.212002	0.0204149	0.0523574	0.0285832
0.0321365	0.23863	0.0470816	0.0323611	0.0252538	0.019957		0.126061	0.012235	0.210503	2.46372	0.00334756	0.0901102		0	0.471936	0.00509381	0.020528	0.0164781	0.22969		0.212049	0.288227	0.0613277	0.0269109	0.0161788
0.0225917	0.00335846	0.032244	0.0502425	0.0489587	0		0.331967	0.0739514	0.20359	3.88714	0.0253811	0.00934394		0	0.0579686	0	0.054188	0.09459	0.120757		0.0136967	0.254856	0.105792	0.0121394	0.0182518
0.112641	0.0504243	0.00427932	0.00335514	0.0654414	0.0358397		0.435171	0.276596	0.239448	0	0.00266866	0.0347358		0	0.315349	0	0.124122	0	0.106651		0.359277	0.0405069	0.0242072	1.07176	0.0153415
0.0247655	0.0110724	0.0688626	0.0577476	0.0127521	0.0235021		0.0154892	0.313728	0.232391	0.0156485	0	0		0	0.441451	0.154842	0.00371746	5.23389	0.0582225		0.372732	0.0209926	0.0933982	0.0141821	0.0726414
0.0212513	0.338373	0.00634343	0	0.00984277	0.00107823		0.0204459	0.0017704	0.0254993	0.314169	0	0.0458358		0	0.500967	0.431462	0	0.0374296	0.198173		0.217781	0.00207186	0.171076	0.170422	0.0236345
0	0.0168983	0.0813369	0.0372439	0	0.0419182		0	0.204984	0.0243542	0.00128711	0.102294	0.0209132		0.0677323	0	0.00878862	0	0.0157799	0.0149311		0.222527	0.105394	0.0234566	0.078857	0.972492
0.0379729	0.025722	0.132509	0.131602	0.0010234	0.00402231		0.000625153	0.00253443	0.00757333	4.22894	0.017613	0.0223235		0	0.107995	0.122463	0.0655618	0.041985	0.0142895		0.340417	0	0.38365	0.0507006	0.153786
0.0281733	0.0651083	0	0.110786	0.0389882	0.000682468		0.0323059	0.0105274	0.0687171	2.48153	0	0.0142124		0	0	0.0220786	0.0204638	0.150844	0.00868527		0.251231	0.0838703	0.0205113	1.10122	0.424366
0.116061	0.10754	0.00285545	0.0582006	0	0.0160205		0.124722	0	0.0151431	0	0.0743091	23.4981		0.250997	0.00574553	0.0839683	1.95624	1.12931	0.348971		0.0230738	0.155023	1.01824	0.167476	0.0127982
0.0252824	0	0.00171165	0.0441325	0	0.00826024		0.148035	0.349421	0	0.00109388	0.00337239	0.177326		0.0423784	0.0333214	0.0679336	0.113386	0	16.5486		0.123852	0.00469386	0.0405198	0.0349551	0.00628228
0.0205533	0.238863	0.123222	0.0892632	0.0287283	0.00104311		0.360908	0.334867	0.10186	0	0	0.0254836		0.0976767	0.0220774	0	0.197832	0.290671	0.100922		0.00208096	0.0177109	0.00347743	0.0393825	0.0121951
0.0581111	0.0222234	0.318769	0.0111152	0.0164156	0.00751782		0.474642	0.202342	0.00061614	7.03584	0.123612	0.0305336		0.00262853	0.0227066	0.101219	0.0223849	0.00296016	0.132725		0.204834	0.0763544	0.0434889	0	0.0326138
0.102964	0.00838573	0.0250469	0.0535929	0.00331545	0.0040468		0.0445999	0.0175963	0.034482	0.00436454	0.00328214	0.0138124		0	0.0159894	0.00575791	0.208362	0.00399665	0.158549		0.00506557	0.218465	0.0301106	1.04959	0.0689253
0.0262704	0.0431018	0.0506993	0.0232331	0.0285776	0.0128007		0.0553862	0.00598041	0.0133193	0.294462	0.00130083	0.0200503		0	0	0	0.361332	0.00858673	0.217921		0.0808357	0.459274	0.029614	0.124492	0.0228074
0.0734952	0.280758	0.209892	0.201236	0.00488623	0.0237299		0.00687766	0	0.0741095	0.0153822	0.0484182	0.00272865		0.0612124	0.00727492	0.461236	0	0.0996526	0.227617		0	0.097878	0.0743124	0.0320415	1.08072
0.0195305	0	0.0725842	0	0.0184868	0.00908818		0	0.357166	0.000946989	6.5609	0	0		0	0.0123357	0.0344975	1.29197	4.70213	0.235781		0.164536	0.306419	0.0156739	0.0120944	0.560153
0.0335279	0.0502893	0.0520177	0.00511315	0	0.0288098		0.0677226	0.339664	0.0491211	0.00940805	0.0998765	0.0342928		0	0	0.0566551	0.0893452	0.0127633	0.023332		0	0.19814	0.0767171	0.00331939	0.130716
0.00466052	0.0138012	0.0390606	0.0322864	0.0208378	0.0634495		0.0168884	0.272684	0.0211308	0.31519	0	0.702079		0.236786	0.022568	0.0171569	0.0544738	0.00731197			0.0575205	0.291378	0.123956	0.0456892	0
0.0296257	0.00581779	0.0816512	0.0571812	0	0.0108566		0.136382	0.0133122	0	0.00358744	13.545	0.0521359		0.105264	0.00137379	0.00335809	0.0807116	0.00924152			0.323658	0.221362	0	1.2465	0.011981
0.121717	0.0346167	0.0917188	0	0.0275261	0.0657777		0.302083	0.0215755	0.0194395	0	0.221211	0.0182938		0.0403445	0	0.0150401	0.123842	0.0313773			0.140158	0.0170804	0.190739	0	0.0464324
0.0221153	0.11117	0.00506782	0.0661421	0.0135959	0.00203899		0.542792	0	0.000825081	0.0164139	0	0.0138543		0.00411029	0.00158369	0.0976891	0.00694247	0.121851			0.398735	0.0141467	0.0153248	0.0481327	0.0161803
0.0260617	0.00176245	0.180136	0.0194109	0.0460964	0.00371803		0.0723329	0.433761	0.0102422	6.58737	0.192236	0.0205132		0	0	0	0.00182912	0.00114729			0.211124	0	0.413367	0.019029	1.13726
0.0173771	0.260753	0	0.0227806	0.066914	0.00493667		0.0336144	0.288139	0.754974	0.0171482	0.147898	24.9727		0	0.0159277	0.00533251	0.0054531	0.154577			0.173485	0	0.0155143	0.0102924	0.0644398
0.104101	0.0349001	0	0.115216	0.00336308	0.0080618		0	0.320878	0	0.290488	0.041703	0.227195		0	0.00466384	0.494718	0.0728439	0			0.319766	0.00834023	1.02039	0.00803929	0.0223099
0.0274546	0.0126923	0.0119219	0.108402	0.0043693	0.00751631		0.0955184	0.0115997	0.344325	0.00438375	0	0.0219308		0	0	0.00417483	1.24825	0.670388			0.323404	0	0.0397793	1.13859	0.135439
0.0159797	0.0522475	0.161154	0.0470075	0.00554394	0.0095144		0.0734832	0.0260538	0.266646	0.0938165	0.0278703	0.015374		0	0	0.136551	0.134651	0.22776			0.0223324	0.102994	0	0.00926347	0.662116
0.0247136	0	0.334086	0.0326549	0.00810217	0		0.169611	0	0.0138893	0.0375786	0.00173154	0.106707		0.0464683	0.00219245	0.107798	0.116009	0.0501391			0.144172	0.1166	0.032385	0.00425534	0.0345563
0.00358486	0.0388233	0.0159043	0.0275837	0.000811482	0.053239		0.278348	0	0.0352295	2.64681	0.0182034	0.00516449		0	0	0.0123535	0.925475	0.0198663			0.00280701	0	0.0218832	0.148298	0.00348619
0.029838	0.0108595	0.0444626	0.0791868	0.026711	0.0190655		0.489513	0.382732	0.129346	4.42697	0.00189892	0.063086		0.179228	0.0115101	0.0722856	0	0.266605			0.206335	0.182804	0.0252675	0.0423486	0.0346828
0.0322461	0.283034	0.218562	0.0455968	0	0.00225341		0.0458095	0	0.0386896	0	0	0.0221821		0.0837072	0.0460612	0.461919	0	0.0431973			0.00274153	0.00249656	0.0635883	0	0.0163455
0.0160586	0	0.0832578	0.0180406	0.0424088	0.000759983		0.0387179	0.305305	0.000850983	0.0246162	0.11073	0.0132269		0	0	0.111616	0.367358	0.00388065			0	0.00652544	0.0167166	1.1194	0.148771
0.0952964	0.0029883	0.0437521	0.207728	0.0207952	0.0037939		0	0.392583	0.00904188	0	0.0169458	0.0253727		0.0150639	0	0.015977	1.69137	0.0747855			0.153289	0.104188	0.0944848	0.0123492	0.0432817
0.016465	0	0.0465868	0.0041774	0.0142029	0.0266394		0.0687693	0.0220402	0.0129381	0.0385261	0.0545135	0.0160872		0	0.00859405	0.041695	0.0668183	5.80566			0.0125233	0.218113	0	0.121766	1.10932
0.0294888	0.0431954	0.0334254	0.0201146	0.00213848	0.00248018		0.0789373	0.0222383	0.128926	0.262849	0	25.0512		0	0.0322772	0.00736426	0.0463065	0.0115079			0.0588239	0.0432412	0.109094	0.0342508	0.103193
0.102751	0.10475	0.103263	0.0452443	0.0294664	0.00282059		0.276807	0	0.267062	0.222239	0.00094862	0.208822		0.000796623	0	0.0441467	0.0771651	0.00109367			0.153731	0.395778	0.17909	0	0.724581
0.0254035	0.012107	0.0584359	0.00477652	0	0.00176772		0.134493	0.390077	0.111509	0	0	0.0400351		0.0654396	0.00074851	0.0145454	0.123604	0			0.352425	0.109477	1.1299	1.07891	0
0.0170044	0.0303587	0.0087998	0.0576028	0.00830172	0.0150209		0.449207	0.629913	0.0997977	1.23319	0	0.0265168		0.211184	0	0.00293647	0.000881224	0.0358648			0.452513	0.272799	0.392107	0.00109962	0.0369862
0.0345616	0.257097	0.120577	0	0	0.000833855		0.0397278	0	0.254693	0.222523	0	0.00160533		0.124933	0.0129569	0	0	0.141291			0.181919	0.189875	0.0196521	0.0493007	0.0259911
0.00637471	0.0104642	0.00599694	0.0115373	0.024114	0.00730639		0.0467586	0.0317608	0.0220483	0.00205614	0	0.0663235		0	0.0472863	0	0.000797014	0.00566993			0.220916	0.357298	0.0136733	0.187045	0.0375667
0.0476805	0.0352531	0.0100036	0	0.000708151	0.0252912		0.00445165	0.0276842	0.0529096	0.0566626	0	0.043975		0.0361036	0	0	0.0921494	0.122192			0.34169	0.271884	0.0238552	0.0438639	0.00104232
0.0311809	0.00105676	0.0039961	0.0281355	0.0501931	0.00522501		0	0.213575	0.215949	0	0	0.0124371		0	0	0.00304432	1.41159	0			0.250168	0.0129339	0.101512	0	0.0998932
0.0192726	0.0676134	0.197189	0.149396	0.0166258	0.0270231		0	0.692104	0.0117235	0.0379963	0.0144533	0.0069825		0.184451	0.000886297	0.0898436	0.139885	0.454098			0.0265009	0.0165606	0.0674617	1.34707	0.0527001
0.101593	0.326125	0.327202	0.102074	0.0529889	0.0782171		0.000941925	0.0112405	0.00859798	0.0202072	0.00215445	0.0327672		0.116445	0.0294076	0	0.116167	0.0339149			0.128248	0	0.0147013	0.0209925	0.0570432
0.0794175	0.0034843	0.00893644	0.0630907	0.0645826	0		0.00161828	0.0420593	0.422358	0.160854	0.0500064	0.0556354		0.00675415	0.0257411	0.375745	0	0.0101198			0.00606909	0.00101991	1.11994	0.00432641	1.19274
0.108169	0.010208	0.0341622	0.0285408	0.00565366	0.00784989		0.0322898	0.013532	0.0808197	0.12265	0.137928	0.00273721		0.153379	0	0	0.901872	0.0302883			0.200491	0.105006	0.168247	0.00601679	0.102688
0.0290301	0	0.17912	0.0292942	0.00475041	0.0660239		0.133572	0.00370508	0	0.0250819	0	24.5631		0.0230918	0	0.0898756	1.56681	0			0	0.0772707	0.374027	1.20083	0.759714
0.00952861	0.015699	0.0798838	0.106236	0	0.00664021		0.0180245	0.000824413	0.0341745	0.00543901	13.7866	0.190402		0	0.0183634	0.120395	0.507765	0.015076			0.154625	0	0.0252273	0.154931	0.0172139
0.0440758	0.105151	0.0513788	0.0682928	0.00290851	0		0.275421	0.00236075	0.0317771	0.00375471	0.193681	0.131384		0.146467	0.0809508	0.155416	0.0807156	5.21984			0	0.166582	0.0269536	0.0607006	0.0507566
0.0170849	0.000875206	0.030355	0.0139905	0.035734	0.0116831		0	0	0.00280746	0	0.15052	0.0101243		0.235518	0	0.0154072	0.059238	0.0132196			0.0140265	0	0.0258431	0.0253656	0.0492505
0.0386671	0.044302	0.0133346	0.179704	0	0.00681689		0.0534633	0.0096797	0	0.0257349	0	0.00466886		0.00123759	0	0.070349	0.134901	0			0.0867487	0.0943608	0.0154146	0	0.00798601
0.0267622	0.271535	0.137453	0.0306614	0.0259076	0.0113708		0.0381324	0.0175625	0	0	0.0150354	0.00300078		0.201431	0	0.089729	0.148048	0.0401754			0.127704	0.197397	0.0268965	0.0442555	0
0.0317968	0.0270318	0.0546742	0.00105167	0.0135501	0.0364209		0	0.170966	0.0638465	0.234895	0.0172509	0.0692782		0.00830681	0	0.00375631	0.00253776	0			0.342943	0.0656573	0.0584673	1.14021	0.164585
0.0730338	0.00845701	0.00439892	0.043038	0.001025	0.0311917		0.412688	0.220339	0.02623	0.0978866	0	0.0212085		0.0163149	0.0184474	0.558656	0.011862	0.119354			0.484612	0.469894	0.026664	0	0.0508555
0.0696288	0.0455789	0.0847864	0.0598639	0.00231058	0		0.000369196	0.410167	0.0938269	0.0301737	0.00585457	0.0195034		0	0.023924	0.0499412	0.0125169	0.157638			0.208815	0.0978406	0.120285	0.0424715	1.15946
0.0139094	0.0597964	0.0959166	0.016393	0.0265672	0.0368224		0.181784	0.017732	0.155382	0.044747	0.0925731	0.00616265		0.124301	0	0.0666816	0.0737106	0.0033248			0.172755	0.33805	0.114484	0.026065	0.125675
0.105295	0.350177	0.043865	0.0220205	0.000746708	0.0351219		0.00219647	0	0.277371	0.0127419	0.0119384	0.0231855		0.233875	0.031269	0.0182015	0	0.520088			0.320029	0.176789	0.146949	1.16961	0.726672
0.0260948	0.00220881	0.0147741	0	0.00110437	0.0420031		0.000925312	0.127895	0.246456	0.382739	0.00614806	0.00975152		0.000756817	0.00400302	0.000441847	2.32143	0.039532			0.228305	0.316288	0.829786	0.184686	0.0334465
0.0106606	0.0169204	0.18102	0.0127192	0.00628763	0.0171156		0.026971	0.0300364	0.25819	0	0.0708016	26.7297		0.161858	0	0.0403169	0.0642324	0.0234603			0.0371494	0.33732	0.358096	0.0484416	0.032824
0.0421376	0.0296298	0.341381	0.132305	0.0270904	0.00243749		0	0.0513409	0.00494147	0.306726	0	0.201691		0.0126024	0.0399411	0	0.0862065	0.010396			0.130976	0.0105362	0.00807545	0.00424486	0.0360363
0.0148773	0.111165	0.0040434	0.114739	0.00882894	0.0207122		0.100689	0	0.0603562	0.0159212	0.117479	0.122816		0	0.0115402	0.0169914	0.00282326	0.196103			0.0196419	0.0122561	0.0850782	0.0208072	0.000851574
0.041093	0.0108212	0.0412459	0.0526251	0	0		0.058246	0.000496302	0.0150052	0.0453692	0.000853996	0.0546507		0	0	0.087624	0.00656986	0.00576221			0.200324	0.0325158	0.0713614	1.15835	0
0.020561	0.252799	0.181734	0.0269013	0	0.0151669		0.0244753	0.138239	0.0148617	0	0.0536743	0.00131627		0	0.000946913	0.00205069	1.68065	11.3853			0.000473871	0.0894964	0.034677	0.067109	0
0.0309116	0.0369649	0.0399565	0.0219706	0.00134581	0.0136342		0.00766373	0.0649145	0.0549635	0.412033	0.00579562	0		0.00520595	0.055841	0.00114654	0.438516	0.00180455			0.143205	0.104395	0.0193782	0.120213	0.156359
0.072467	0.0632556	0.0387047	0.117308	0.0123215	0.00458182		0.00296736	0.00177614	0.0151819	0.280719	0.0686292	0.0749402		0.120581	0.040954	0.563092	0.0535419	0.0231288			0	0.140465	0.0676006	0.057165	0.0811535
0.12804	0.0224234	0.0426649	0.0559114	0.0451003	0.0321796		0.00660991	0.346519	0	0	0.160416	0.010036		0.207057	0.0041488	0.0748977	0.0342069	0.0858095			0.0113352	0.00384895	0.0284039	0.0174195	1.53123
0.0170691	0.0200525	0.0182541	0.0121898	0.0458434	0.0110799		0.0433304	0.0203378	0.021926	0.0703039	0	0.030196		0.171731	0	0.0183689	0.0900906	0			0.11656	0.0895232	0.129075	1.28711	0.875906
0.112387	0.273509	0.112795	0.00759892	0.00642276	0.0234921		0.0255688	0.0125385	0.00091507	0	14.7342	0.00553703		0.0210998	0.0281873	0.102702	0.119446	0.525627			0.152309	0.145107	0.10275	0.0404504	0.0259837
0.0277388	0.0419435	0.00505038	0.159831	0.00358415	0		0.305596	0.107682	0.204243	0.0556196	0.151074	0.0103127		0	0.172681	0.645103	0.00967388	0			0.427422	0.086916	0.141087	0.113298	0.0247463
0.00796351	0.0311003	0.0406953	0.0190112	0.00764404	0.0762648		0.189363	0.0077975	0.00561497	1.40003	0	0.0342696		0	0.181	0.117822	0.0563282	10.912			0.307459	0.0788023	0.972413	0.010582	0.0758459
0.0257487	0.00374028	0.141138	0.0319876	0	0.0836166		0.00422526	0	0.0056118	0.170747	0.0209978	26.4692		0.158875	0.14999	0.00764498	0.00137351	0			0.212032	0.469927	0.407302	0.025915	0.00592541
0	0.0330536	0.0360643	0.0201259	0.0291777	0.00656005		0.0522137	0.0446641	0.0166572	0.106952	0.0172986	0.192473		0.271444	0.00395712	0.031068	0	0.0195327			0.312174	0.346807	0.0210582	0.00111797	0.188743
0.0152836	0	0.11469	0.0612859	0	0.000505838		0.0448413	0.00255835	0.0171134	0.0174237	0.00668321	0.151317		0	0.125124	0.0299444	0.0166404	0.00797829			0.184832	0.19632	0.0268693	1.37269	0.0237304
0.0395593	0.00105645	0.00338013	0.0222414	0.0170045	0		0.023305	0.113927	0.123372	0	0	0.00150394		0	0.0681998	0.0365306	2.53056	0.547198			0.250976	0.320866	0.0512914	0.021595	1.37434
0.026966	0.290222	0.182218	0	0.00964232	0.000504799		0.00754937	0.144917	0.0252661	0.0206737	0.0942379	0.0220648		0	0.00305913	0.00262565	0.176506	11.9531			0.0385469	0.233414	0.00767373	0.0509074	0.746776
0.0721286	0.0550452	0.265871	0.00693248	0.00422359	0		0.296573	0.133802	0.0394258	0.0129177	0.00801362	0.0133722		0.195484	0.00298396	0	0.00814345	0.00110468			0.148637	0.022993	0.0197236	0.0265045	0.0301941
0.134491	0.0782398	0.0100819	0.0237073	0.0173436	0.0131951		0.0241015	0.0150992	0.00089797	0.00202202	0.000713062	0.0432602		0.026447	0.0022283	0.0187334	0.439653	0.013582			0.00603248	0.0429792	0.053977	1.20819	0.0517545
0.0139792	0.0179361	0.0509793	0.106422	0.0015541	0.0112583		0.00927975	0.00170617	0.746025	0.110714	0.135231	0.00232698		0.0195328	0.00078537	0.0375977	1.53279	0.0979708			0.195773	0.0133146	0.0242184	0.0364559	0.0707022
0.120805	0.0202681	0.190026	0.0959104	0.0193964	0.0352359		0.0889812	0.0361421	0.310844	0	0	0.0279398		0	0.0974631	0.00132951	0.0473009	0.62918			0.00446547	0.10189	0.0995774	0.00437891	0.00205699
0.0262875	0.241771	0.0409213	0.0496183	0.00117997	0.00615939		0.0914567	0.0225012	0.00115711	0	0.00542591	0.0122941		0.165315	0.0869787	0.0447189	0.140236	11.9961			0.105818	0.071287	0.113824	0.014907	0.00901199
0.00558669	0.0414557	0.095005	0.028625	0.000869789	0.0371743		0.0101899	0.00906118	0	0.0288825	0	26.8534		0.285634	0.053909	0.11414	0.187383	0.00962523			0	0	0.146826	0.0403905	1.24879
0.0226477	0.00239276	0.0426969	0.0260154	0.0173842	0		0	0.000945969	0.215828	0	0.0716265	0.23767		0.153616	0.0126905	0	0.00578546	0.0619537			0.0367838	0.199731	0.332622	1.14387	0.0144451
0.00205421	0.0125836	0.0228199	0.123146	0	0.050531		0.018653	0.238773	0.0176629	1.30109	0.0600463	0.000957432		0.0250649	0	0.00351104	0.145988	0.71002			0.118291	0.0105209	1.03105	0.0243147	0.0402207
0.0435944	0.0112898	0.15239	0.0318887	0	0.0131708		0.0192313	0.134345	0.0237074	0.0501467	0.150643	0.0649389		0.0211036	0.00311463	0.469137	0	12.3585			0.47873	0.0534752	0.012836	0.0139787	0.0552118
0.0220807	0	0.00383303	0.0021356	0.0182266	0.00158676		0.0112973	0.0723182	0.0820925	0.18048	0	0.0186905		0	0.0468668	0.120418	0.0138692	0.000810213			0.138122	0.112022	0.107896	1.35915	0.0254824
0.0740597	0.00748122	0.0659622	0.00382943	0.0322313	0.00725775		0.0305203	0.00889916	0	0.152423	13.6842	0.000524759		0.387459	0.00896651	0.00584666	0	0.0512475			0.321842	0.0786296	0.0259197	0.0425666	0.0211854
0.0274714	0.254326	0.111443	0.0454289	0.0570826	0.0245186		0.159775	0.0202587	0.0402551	0.00731315	0.130759	0		0.20219	0	0.146178	2.25669	0.350553			0.24771	0.439411	0.0127542	0.0105526	0.0154189
0.162273	0.0635122	0.0657459	0.154282	0.0139825	0.0328501		0.18081	0.0562613	0.0170565	0.0404385	0.00981334	0.0336596		0.0107462	0.0610214	0.146049	0.000810051	0.0265007			0.378364	0.0867888	0.0637275	0.928444	0.0202294
0.0157283	0	0.0104655	0.0211015	0.0057872	0.00266171		0	0.0306999	0	0.0190347	0.0128027	0.0125196		0	0.0454871	0.69684	0.00926792	0.758324			0.149926	0.331084	0.0172209	0.0369515	1.18976
0.131837	0.0535907	0.00530959	0.0174994	0.0171436	0.00822876		0.0258002	0.0144638	0.123023	0.179599	0.00711767	26.17		0.213664	0.0394365	0.0543493	0.140746	0.00449783			0.244884	0.184211	0.120871	0.000667562	0.0489595
0.0312451	0.0229188	0.173217	0.0711019	0	0		0.0633766	0.0442459	0.237442	0.124275	0.103616	0.263059		0.175146	0.188281	0	0.0647492	12.5456			0.0300123	0.255964	0.341947	0	0.0577905
0.00349116	0.259932	0.335544	0.0180927	0.00240354	0		0	0.000908403	0.0657268	0.0368472	0.0127107	0.0661384		0.024002	0.200802	0.00701585	0.00403321	0.0114906			0.140472	0.322274	1.07317	1.1481	0.0389904
0.0303675	0	0.0131083	0.0299731	0.0117771	0.00277754		0.0499129	0	0.257323	0.0263754	0.00181047	0		0.286546	0.0238908	0.0432957	0.508368	0.0808414			0.00366006	0.0139184	0.156635	0.0197932	0.00929491
0	0.042288	0.0431677	0.0157647	0	0.00798448		0.303165	0.0192592	0.105564	0.00964574	0.0541168	0		0.0131248	0.0647005	0.0764208	1.66737	0.126412			0.196059	0.0504796	0.0101421	0.00296353	0.0106503
0.0405985	0.0168033	0.220759	0.117723	0.00700297	0.0138296		0.217666	0.140183	0.0152288	0.0151204	0	0.0123528		0	0.0589598	0.00204795	0.138853	0.729027			0.00376769	0.0226493	0.0583387	0.0569423	1.23243
0.0190151	0.0349084	0.0362281	0.112739	0.00220847	0		0.00168453	0.304873	0.0213328	0	0	0.0215644		0	0.0910857	0.035336	0.0273162	0			0.13157	0.146344	0.00881701	0.00102454	0.0471202
0.0823149	0	0.0646479	0.0452184	0.0308925	0.0275321		0.0004459	0.389033	0.00191315	0	0.00627996	0.0104298		0.00584435	0.0158196	0	0.178107	13.1546			0.00101294	0.0841797	0.0144085	0.0339344	0.0245335
0.0302051	0.00722535	0.0297056	0.0338285	0.0026643	0.0931407		0.032354	0.0054358	0.228091	0.0867991	0	0.0665743		0.00102653	0.0265512	0.0766707	0.0210122	0.00274715			0.0147517	0.120258	0.0585808	0.00325508	0.0387787
0.153158	0.2311	0.142639	0.0245492	0.026309	0.0681024		0	0.000682926	0.000918188	0.0940358	0.0431725	0.00445278		0.0509233	0	0.0862309	0.00371664	0.0371626			0	0.0233934	0.0155141	0.0361575	0.00557872
0.0306624	0.0809216	0.0140343	0.0718684	0.0212364	0.00455975		0.0150801	0.127896	0.497003	0.0417485	0.0656426	0.00469218		0.00367742	0.00228183	0.0193872	0.16139	0.0364202			0.134637	0	0.132683	0.004956	0.0195615
0.139212	0.00345761	0.00952615	0.020431	0.00313439	0		0.109932	0.0106977	0	0.0290196	14.8264	26.5434		0	0.00776462	0	0.05135	0.101761			0.240023	0.0423738	0.00471486	1.12734	1.14301
0.0309297	0.0626176	0.0542939	0.000518208	0.0104955	0		0.0646622	0.0479461	0.063442	0.11564	0	0.149692		0.00244424	0	0.123183	2.55421	0			0.432965	0.00918138	0.170115	0.00998054	0.0228269
0.00334381	0.0152097	0.12489	0.000659208	0	0.0189291		0.00210949	0.0323585	0.0323694	0.373226	0.162089	0.000747681		0	0.112965	0.525409	0.13552	0.676988			0.270506	0.0552381	0.303613	0.0383159	0.0514753
0.0398343	0	0.018625	0.120928	0	0.0109689		0.00134946	0.0126676	0.0222464	0.00145812	0.00933216	0.000919495		0.0834176	0.0885106	0.0880914	0.0604577	0			0.241014	0.149619	0.0291334	0.00616729	0
0.00939998	0.214709	0	0.029912	0.0233225	0.00927782		0.00898063	0.116632	0.0207842	0	0.111745	0.00454737		0	0.039213	0.0982842	0	13.4984			0.345201	0.0627458	1.13017	0.0182471	0.0425305
0.0354153	0.0477307	0.0218193	0.0130301	0.0366881	0.00192303		0.052834	0.0486588	0	0.358036	0.00473323	0.00795371		0	0	0.121518	0.502563	0.0331201			0.169965	0.453384	0.0798086	1.1864	0.0287877
0.0293772	0.0195461	0.196883	0.012846	0	0.0417821		0	0	0.00089345	0.0384086	0.015699	0.0501494		0.000642319	0.0262286	0.581912	1.58104	0.0618872			0.270939	0.0740252	0.016629	0	0
0.0603317	0.019627	0.262604	0.0709111	0.0509178	0.00289911		0.0405348	0.00118766	0.133467	0.0303432	0	0.0148569		0.00576793	0.00362247	0.00903813	0.143211	0.824406			0.0349979	0.333957	0.0231026	0.000982351	1.05121
0.0237831	0.00348217	0.0222313	0.000723543	0.00248133	0.0406601		0.205163	0.362059	0.0411353	0.00365499	0.00848934	26.9771		0.119316	0.0394511	0.00370206	0.199429	0			0.150831	0.200674	1.40945	0.0571637	0.0785981
0.179655	0.0929508	0.0385781	0.0167194	0.0109299	0.0139381		0.334595	0.00733362	0.100997	0.404823	0	0.149472		0	0.0657324	0.0844263	0.00082161	13.9195			0.00096343	0.303992	0.149676	0.01268	0.0297774
0.0475577	0.0017282	0.203224	0.0282848	0.00184191	0		0.0168705	0	0.149577	0.344028	0.028765	0.000494156		0.0263498	0.0242406	0.0769871	0.0102081	0.00121664			0.205263	0.307464	0.0197774	0.0583875	0.00331417
0.128398	0.253461	0.099335	0.102222	0.0325669	0.00569996		0.0617396	0.0201816	0.261874	0	0.007249	0.0620854		0	0.0077441	0	0.149879	0.0270662			0.00104223	0.0171285	0.025568	1.16878	0.0457407
0.0308049	0.0927613	0.0309545	0	0.00335326	0.0489485		0.0653475	0.114506	0.182633	0.0588724	0.0949889	0.00846648		0.0832501	0	0.00249799	0.0497037	0.0452592			0.0951336	0.0497709	0.106931	0.000915299	0.152261
0.00740578	0.0705415	0.0366786	0	0	0.0170459		0.02458	0	0.0149295	0.000897608	14.8699	0.00975959		0	0.00612151	0	2.38898	0.810774			0	0.0180875	0.117887	0.0694365	0.0411592
0.0195879	0.00223696	0.181143	0.103134	0.00893616	0.00243314		0.0060167	0.0572662	0.285653	0.0533672	0	26.8623		0.00138929	0.0176858	0	0.024117	15.3075			0.0258625	0.149443	0.00579862	0.0108123	1.21397
0.0205792	0.00865257	0.0215959	0.0536444	0.00282604	0.0148005		0.186378	0	0.0316889	1.29038	0.139064	0.0125244		0	0.177107	0.275847	0.0551873	0.00163155			0.129927	0.0926322	0.0185308	0.037567	0.0622969
0.0379085	0.268485	0.00877993	0	0.00382144	0.00170419		0.00340178	0.00210546	0.017061	0.169421	0.021959	0.00224217		0.0864392	0.0629377	0.100827	0.180221	0.79972			0.177998	0.126469	1.38272	1.27403	0.0366436
0.0674678	0.00110782	0.0536907	0.138408	0.000598583	0		0	0.0231756	0.0207791	0.111076	0.100684	0.0523081		0.0054516	0.00439336	0.00239806	0	15.1076			0.497656	0	0.155597	0.00306619	0.0297113
0.0162305	0.0309926	0.12269	0.0352763	0.00011735	0.003571		0.0620659	0.0998753	0.0633414	0.0132807	0	0.0238066		0	0.00086894	0.121653	0.0105683	0.00657347			0.299737	0.0142516	0.024896	0.0138509	1.11182
0.202863	0.0304323	0.00353995	0.0269107	0.0265227	0.00760641		0.087295	0.124986	0.017124	0.0107937	0.0111952	0		0	0.0227451	0.489413	0.380588	0.0305651			0.384954	0.0629018	0.0397435	0.0427152	0.0524481
0.0446784	0.0303628	0.00675902	0.0275893	0.027479	0.0190385		0	0	0.00355265	0.00975303	0.0144472	0.0298991		0	0.0637873	0.140501	1.77755	0.002007			0.286194	0.00857214	0.0316838	0.0257879	0.042084
0.12755	0.00586351	0.0202621	0.0040235	0	0		0	0.0736976	0.00367861	0.0159086	0.000565195	0.000871639		0	0.134954	0.107191	0.115132	0.886416			0.165771	0.13525	0.124263	0.0108907	1.21184
0.0334803	0.145506	0.205293	0.00820878	0.0154087	0.0224889		0	0.00114682	0.315647	0	0	27.2345		0.0742328	0.176188	0.0970989	0	0.0122941			0.0344757	0.0509646	0.0307786	0.0664497	0.0558558
0.0143886	0.00789902	0.266367	0.0937665	0	0.0682557		0.00221911	0	0	0.128552	0.0420989	0.108307		0	0.0137265	0.704224	0.230059	15.9658			0.286667	0.0736104	0.00844329	1.24711	0.0084266
0.0427471	0.277556	0.0180568	0.0255823	0.0207987	0.0847939		0.0429109	0	0	0.0318861	0.00683223	0		0.0104374	0.0144858	0.0107577	0.00258719	0.00659276			0.137373	0.504527	1.41639	0.00484285	0.0705132
0.0154224	0.101978	0.0405291	0.0227707	0.0456102	0.0230481		0.00788614	0	0	0	0.00888342	0.0309243		0	0	0.00682415	0.159579	0.898655			0.0100257	0.0813989	0.0668123	0.0657099	0.0345878
0.0368608	0.0588479	0.156156	0.0128857	0.0504945	0.000348768		0.193681	0	0.020394	0.0367727	0.0858009	0.00110394		0	0.00309719	0.0558613	0.00325202				0.200602	0.355464	0.00786532	0.0121994	0.00172336
0.0582384	0.0023743	0.107355	0.0577971	0.0129628	0.00117733		0.303915	0.010051	0	0.207187	15.1989	0.0101005		0.0965082	0.0372555	0.105426	0.0220613				0	0.219008	0.0247192	0.066043	1.17732
0.0277778	0.253236	0.0325326	0.03348	0.00888049	0.0339284		0.0935722	0.191087	0.00257483	0.000540857	0.0273416	0.0116769		0.0181219	0.0982105	0	2.16768				0.0986238	0.288605	0.0813057	1.16841	0.0691926
0.0196233	0.00640435	0.0546946	0.0148656	0.0230775	0.00722507		0	0.171298	0.0285426	1.35847	0.145238	27.3524		0.022271	0.00480253	0	0.0328038				0	0.261086	0.0558165	0	0.0245808
0.221716	0	0.177677	0.0133566	0.0170064	0.0232125		0.0160235	0.0397041	0.0609194	0.0498389	0.164748	0.111605		0	0.0391009	0.0206266	0.16082				0	0.0409133	0.0178743	0.0231129	0.0174324
0.0758873	0.0344736	0.0175184	0.122744	0	0.0129994		0.106527	0.0541514	0.00592812	0.191504	0.0115008	0.0357109		0	0.0381142	0.00111508	0.197618				0.0208405	0.0345852	0.0185195	0.0445736	0.0531476
0.13055	0.0108037	0	0.0791912	0.000955801	0.0346938		0.237278	0.0220634	0.783444	0.0112422	0.000545244	0.0237517		0	0.0104007	0.31512	0.00356359				0.177952	0.0174615	1.42747	0.00575528	0.0656347
0	0.0460624	0.0154808	0.0236562	0.00591794	0		0.18182	0.0411083	0.0117613	0.0517797	0.0539125	0.00204341		0.0808098	0.00197106	0.0177077	0.0269598				0.000901861	0	0.0614522	0.0676747	0.0096787
0.00526703	0.120104	0.101898	0.0207736	0	0.0298183		0.00929067	0	0.310938	0.0337858	0	0.0101887		0.0173289	0.0103153	0.0599367	0.00608512				0.509348	0	0.0104515	1.18058	1.10524
0.0832824	0	0.116139	0.0959615	0.0313452	0.0122129		0.027632	0.027165	0	0.251478	0.0101114	0.0186193		0.0394184	0.00870606	0	0.601157				0.172625	0.140221	0.0287793	0.00450473	0
0.0442551	0.330473	0.0025909	0.0193936	0	0		0.00338814	0.000950403	0.268647	0.000597973	0	27.521		0	0.0689374	0.885363	0.050041				0.272189	0.0810099	0.0874343	0.00171011	0.0497117
0.0220171	0.119771	0	0.0365136	0.0260945	0		0	0	0.000823183	0.00779851	0.00934941	0.115215		0.0486894	0	0.647999	1.58975				0.206528	0.0609191	0.0422641	0.00825148	0.0218153
0.0636965	0.0566179	0.00313545	0.00379627	0.0240292	0.00540603		0.107861	0.0304413	0.0128868	0.0130926	0.0534106	0.0139172		0	0.199872	0.133334	0.0256313				0.370572	0	0.0115805	0.0207439	0.0192988
0.0171809	0	0.165365	0.00217201	0.0238384	0		0.067397	0.333791	0.0652373	0.187469	0.0754754	0.0177094		0	0.014131	0.8886	0.00301764				0.163533	0.0167104	1.63299	0.00195627	0.0552134
0.0206617	0.171843	0.236945	0.10632	0.00712569	0.0238281		0.0644482	0.188555	0.00851247	0.0521891	14.6156	0.0102143		0.00943568	0.00358239	0.100726	0.00554926				0.01517	0.0822585	0.0460722	0	0.0588074
0.278927	0.00826651	0.0112434	0.0392308	0	0.00831852		0	0.42116	0.00487569	0	0	27.7569		0	0.0444886	0.00732889	0.166878				0.291612	0.0571325	0.00679315	1.17214	0.0142029
0.0948779	0.00290646	0.0304946	0.0197644	0.0273322	0.0016439		0.0155812	0.0164695	0.0472201	0.100358	0.134804	0.477557		0	0.0469775	0.0386986	0.00057045				0.15486	0.117308	0.0417378	0.00553591	1.16367
0.00114574	0.041196	0.162113	0.00836872	0.0312868	0		0	0.000943155	0.123059	0.112473	0.15536	0.110145		0.0605951	0.123264	0.241269	0.0268114				0.00299102	0.0533444	0.155415	0.0505411	0.0577546
0	0.0361698	0.109222	0.0654746	0.0492794	0		0.0351299	0.134294	0.000775986	0.0157076	0.0170061	0.135429		0	0.0551885	0.00418738	0.0378273				0.181917	0.452491	0.0377161	0.0109133	0.077688
0.0124385	0.0222489	0.0299098	0.00556232	0.025753	0		0.0406813	0.0180616	0.203757	0.0297258	0.00227493	0.0245228		0	0.232267	0	2.82742				0	0.0769917	1.57584	0.0147555	0.0452972
0.057803	0.00101195	0.0318429	0	0.0246321	0		0.155074	0.0418365	0.106357	0.163159	0	0.00408538		0.00075037	0.00454958	0.00615182	0.0121652				0.0897107	0.307675	0.0265677	0.0232507	1.20835
0.0256286	0.111468	0.15115	0.00189159	0.0272199	0		0.27122	0	0.11003	0.0200602	0.0309243	0		0.0812348	0.0045374	0.495988	0.181749				0	0.0356626	0.00981292	0.00183548	0.0679482
0.0438006	0	0.0149837	0.0676625	0.0149133	0.0113754		0.00100096	0.0578282	0.314455	0.381605	0.00144368	0.00400317		0	0	0.100167	0.160984				0	0.198996	0.0948807	0.00194471	0.0763566
0.0726819	0.00375604	0.00169574	0.114818	0.00313419	0.00793894		0.0793008	0.105742	0.00297071	0	0.0383226	0.00160728		0	0.00167504	0.936534	0.0218499				0.0229871	0.340785	0.0598109	0.0513894	0.0545942
0.017393	0.275256	0.0785867	0.0782603	0.00620739	0.00214603		0.0150396	0	0.0269657	0	0.0343444	0.003687		0	0.135519	0.756082	0.000912342				0.142986	0.237278	0.0455665	1.25884	0.00203184
0.0205186	0.103914	0.100704	0.0181275	0.00487233	0.0259624		0.0335631	0.477305	0.00828963	0.0379088	0	29.0013		0.146858	0.0202486	0.355714	0.312242				0.00442615	0.0231718	1.57434	0.00358123	1.10231
0.249374	0.0445379	0.0280643	0.0901485	0.00595429	0.0740492		0.006698	0.00237454	0	0.367165	0.0708945	0.0904943		0	0.0512241	0.189961	1.66761				0.510234	0.020315	0	0.0128412	0.0354947
0.0932984	0.0322821	0	0.0213051	0	0.0963073		0.023986	0.0207162	0.250994	0.0423212	14.7793	0.000498667		0.00104183	0.0578769	0.198115	0.0235255				0.171215	0.126201	0.030101	0.00642725	0.0331538
0.103058	0.196916	0.0246439	0.016722	0.011459	0		0.29402	0.12113	0.471026	0.000640812	0.000704679	0.0352493		0	0.00532043	0.173392	0.181312				0.371038	0.0892326	0.041829	0.00734389	0.0686945
0	0.00748979	0.181168	0.0274787	0	0		0.140622	0.00136744	0.0751882	0.401866	0.0989564	0.00704061		0	0.0105487	0	0				0.221292	0.0815436	0.0287184	0.00172397	0.0636027
0	0.0157082	0.258896	0.00137196	0.0205954	0.0174084		0.00264911	0.0815634	0.00487917	0.337984	0.206436	0.00185982		0.105789	0.00321889	0.0168659	0.0121566				0.345246	0.00763671	0.0787995	0.632569	0.0242912
0.0111489	0.0312922	0.0177194	0.00108958	0.0262663	0.000463905		0	0.0562631	0.0185178	0.000974798	0.0306107	0.0241735		0	0.0196368	0.0700251	0.0878265				0.180982	0	1.58874	0.0273411	0.0571356
0	0.0138821	0.0270937	0.0632024	0.0290308	0.02392		0.0252366	0.0121796	0.0378962	0.0552138	0.020854	0.0324928		0.167567	0	0.0921687	0.00532289				0.0306592	0.111323	0.01879	0.387837	0.00823749
0.0451265	0.00650857	0.142083	0.0346541	0.00885079	0.00620117		0.00513934	0.0600889	0	0.0019575	0			0.00258455	0.0915992	0.0355806	0.0106044				0.180619	0.135687	0.0479127	0.00555642	0.90828
0.00802858	0.133116	0.0368291	0.0108042	0	0.013108		0	0.121513	0	0.0444051	0			0.0287995	0	0	0.0259581				0.251918	0.0647043	0.0386494	0.0792886	0.0339262
0.088676	0	0.10542	0	0	0.0137479		0	0	0.0756659	1.64275	0.00153238			0	0.193476	0	5.01115				0.00948858	0.0390339	0.0861956	0	0.0744288
0	0.00218218	0.0362604	0.0592084	0.0199908	0.0260947		0.0343564	0	0.122909	0.0966453	0.00172749			0.0706155	0	0.0159313	0				0.206059	0.435118	1.61957	0.780579	0.0320454
0.0516807	0	0.138284	0.0354759	0.0286169	0		0.193859	0	0.106022	0.0155145	0.00376641			0.167986	0.0428029	0.0516988	0.0808486				0.00100298	0.0778522	0.038123	0.0314433	0.0856666
0.000523977	0.337918	0.00671349	0.0116506	0.0385841	0.0409142		0.228189	0.0879177	0.287908	0.00561239	0.0539172			0.0166937	0.086417	0	0.0487002				0.0891547	0.306738	0.00186975	0.425251	0.0418215
0	0.0878264	0.00137984	0.0101069	0.00308001	0		0.0679707	0.00984976	0.156823	0.0253716	0.0222291			0.173136	0.156411	0.376212	0.22078				0	0.042281	0.111205	0.0052096	0.0760355
0.0128471	0.0531467	0.0844006	0.0896157	0.0170429	0.00562792		0	0.0100231	0.208388	0.0168267	0.0905669			0.0445535	0.0220516	0.0209406	0.048749				0.020629	0.194392	0.020946	1.06537	0
0	0.00355495	0.0928732	0.0893826	0.00106582	0.00722273		0.0512754	0.0167028	0.00103203	0.186958	14.7682			0.0163178	0.322364	0.0226596	0.0570929				0.212314	0.272264	1.6462	0.0266682	0.968812
0	0.226838	0.0179345	0.0446377	0.0263875	0.00426644		0.0965103	0.226332	0.228166	0	0.00432012			0.000563259	0.00288893	1.44137	0.430263				0.000336561	0	0.019336	0.0783961	0.047638
0.00804386	0.00852389	0	0.0194611	0.0319039	0.00706879		0.15205	0.0734043	0.0633642	0.0332892	0.110604			0	0.00653391	0	0				0.617792	0.2554	0.00397195	0	0.0312601
0.0719692	0.0187032	0.0175326	0.0911651	0.0093761	0		0.170562	0.163535	0.00952224	0.192591	0.23909			0.00669283	0.00146546	0.0622655	0.0691803				0.170559	0.0163969	0.123631	0.687057	0.0337617
0.00452794	0.0371254	0.156307	0.00771508	0	0.0102301		0.00875787	0.0937107	0.043131	0	0.0780886			0.00190271	0.0240559	0.265921	0				0.0663342	0.0253081	1.52035	0.0452299	0.0782477
0.120082	0.0358526	0.28411	0	0.0050316	0.0111481		0.025524	0.0393447	0.00918366	1.40724	0			0.00228667	0	0.879144	0.370534				0.216579	0.0308365	0.0157885	0.45878	0.0180795
0.0535708	0.0171021	0.0210475	0.0312791	0.00506923	0.00272577		0.00422406	0.0372368	0.02887	0.0529853	0.0124578			0.000868454	0.0390684	0.0421482	5.7416				0.345709	0.0287093	0.00264471	0.0143063	0.0745545
0	0.0176376	0.0378336	0.000487042	0.0125079	0		0	0.043512	0.00357989	0.180239	0			0	0.351167	0.0278587	0				0.180331	0	0.0247369	0.0223256	0.997253
0.000935116	0.129029	0.148271	0	0.0162768	0		0.0708654	0	0.0213919	0.00217736	0.00681037			0.0807905	0.00047123	0.0179365	0.078257				0.0260785	0	0.236818	0.699331	0.0387865
0	0	0.0269694	0.0583641	0	0.00235123		0.100757	0	0.00199875	0.0428223	0.0419172			0	0	0	0.218721				0.15151	0.0112434	0.000934591	0.0547936	0.0371281
0	0.0470156	0.0471394	0.00759481	0.0261939	0.00873032		0.060505	0	0.00911207	0.0335348	0.0541638			0.00252471	0	0.124014	0.506243				0.278255	0.111651	0.0247448	0.49021	0.0154767
0.00246059	0.000939865	0.0380936	0.0442966	0.00591878	0.00754315		0.00786554	0.0490213	0.0129223	0.22413	0.0010094			0.0312554	0.00736129	0	0.00843898				0.00178131	0.0688671	0.0096863	0.0060211	0.0222458
0.0589941	0.087845	0	0	0.0391532	0.010717		0.00343997	0.148605	0.0325111	0.00200073	0.082736			0	0.00788026	0.370467	0.0419294				0.015311	0.101031	0.0680305	0.614278	0
0.00911844	0.0113869	0	0.047152	0.000653868	0.0772983		0	0.434214	0.0239444	0.0205806	15.0121			0	0.0243281	0.0176677	0				0.239803	0.0218741	0.0913328	0.0503668	0.0359619
0.09718	0.0299977	0.185209	0	0.0250462	0.105861		0.0739056	0.204644	0	0.00134639	0.0239327			0.0219913	0.0322771	0.0228758	0.36199				0.0808297	0	0.000473051	0.482558	0.023442
0.0512965	0.0198379	0.0115179	0.0078904	0	0.0219105		0.0241586	0	0.0209648	0.167967	0.139946			0.0633451	0	0.089216	3.61571				0	0.125476	0.00794	0.0240981	0.0766353
0	0.206153	0.103844	0.016576	0	0.00107594		0.0958983	0	0	0.000452528	0.3848			0	0.0300058	1.33059	1.73697				0	0.0105675	0.309479	0.0233203	0.999063
0.00705037	0.0937647	0.0639745	0.0217946	0.0290873	0		0.330384	0.142976	0.00523932	0.0191728	0.0155829			0.0642385	0.050256	0.81366	0.0795471				0.0155781	0.0404681	0.0010887	1.09757	0.0223429
0	0.00208323	0.0226658	0.0717277	0.031478	0.0266243		0	0.0270772	0.711702	0.0540155	0.000751152			0.0337098	0.00597061	0.386387	0.356961				0.299918	0.189244	0.00100527	0.0652553	0
0	0	0.0289308	0.0931256	0.0284021	0.00582722		0.0515979	0	0.381668	0.0889096	0			0.153732	0	0.0490774	0.842809				0	0.0399888	0.303546	1.12633	0.0887451
0.0464341	0.0494183	0	0.0226195	0.026454	0.0171872		0.0327684	0	0.276461	0.118335	0.0172491			0.00390902	0.16558	0.055248	0.431655				0.410406	0.0457612	0.109175	0.00895756	1.11196
0.00457979	0.00310815	0.0093304	0.016621	0.000982466	0.0114148		0.00366976	0	0	0.022377	0.00528161			0.0410499	0	0.0582736	0.0344618				0.180937	0.463075	0.0611061	0.0622047	0.0323134
0.000908003	0.0653744	0.182383	0.075158	0.00539067	0.0159281		0.0438513	0.0565472	0.129446	0.0293171	0.026746			0	0.154334	0	0				0.265989	0.0807381	0.263004	1.2173	0.0446458
0.125512	0.00440473	0.181142	0.00329676	0.0291404	0		0.222782	0	0.00775765	0.151208	0			0.0122457	0.0481229	0.00438441	0.478451				0.222251	0.268833	0.0297311	0.000450125	0.00244
0.0498705	0.00931205	0.036381	0.0113395	0.0198822	0.0283114		0.0286475	0.06381	0.00672179	0.0118193	0			0.0146831	0.0586242	0.165046	0.109716				0.318996	0.0370099	0	0.871535	0.0779731
0.015131	0.0229344	0.026046	0.00074523	0.00538013	0.0108095		0.114177	0.00240927	0.0209281	0.000798512	0.0661604			0	0.238076	0.0521116	5.05467				0.0851152	0.186928	0.111542	0.401148	0.104678
0	0.0925506	0.121693	0.00411142	0.0126522	0.00596299		0.00529882	0.46136	0.0390923	0.355515	0			0.00170343	0	0.0178383	0				0.138052	0.266764	0.00069665	0	0.049881
0	0.195635	0.0292923	0.000679245	0.0104068	0.00165733		0	0.00608099	0	0.0506199	0.103549			0.0661448	0.00839665	0.349365	0				0.0126795	0.326365	0	0.74194	0.978543
0	0	0	0	0.00507301	0.00948574		0.0157593	0.023013	0.241066	0.342485	15.5363			0.00180196	0.00447535	0.014977	0.381618				0.184903	0.0177672	0.0118668	0.242587	0.034809
0.0587838	0	0.0943876	0.0645957	0.0270397	0.0199622		0.0147786	0.000486889	0.118451	0.04819	0.123163			0.0172314	0.0142756	1.33777	0.840363				0.215223	0.0227247	0.124602	0.00466747	0.0102506
0.000892	0.000594673	0.0426374	0.0142655	0.0122876	0.00134745		0.000849199	0	0.0808326	0.000691776	0.0148007			0.0594286	0	0.395298	0.279908				0.00677946	0.0441359	0.0450465	0.927116	0.0656226
0	0.0672864	0.176992	0.0289428	0	0.000790424		0.0347651	0.135523	0.285729	0.404513	0.0128502			0.0165638	0.0313408	0.590971	0.00400735				0	0	0.0322711	0.00605505	0.0350221
0.111079	0.0682868	0.0105547	0.023639	0.0272022	0		0.0106281	0.0494078	0.112491	0.341836	0.0023033			0.00456873	0.0373244	0.0590614	0.0258044				0.223675	0.0175844	0.0128218	0.0624946	0.914521
0.100334	0.00183529	0.100647	0.0397247	0.000750055	0		0.0234783	0.0134809	0.0358986	0.0755977	0.0330074			0.0071012	0.00737384	0.238436	0.00982297				0.0803803	0.117789	0.0102683	0.674283	0.0693231
0.000773973	0.025002	0.0612051	0	0.0324471	0.000936699		0.1301	0.0275175	0	0.00553585	0			0.00427228	0.00873132	0.0114794	0.433905				0	0.0777475	0	0.331258	0.0401345
0.016283	0.0189542	0.00376192	0.0203003	0.000896692	0.00749927		0.176025	0.127996	0.410828	0.0662176	0.0922353			0.245435	0	0.44716	0				0.00866652	0.0813565	0.0205155	0.0158798	0.00328603
0	0.0885717	0.0265764	0.0148472	0.0256016	0.00575046		0	0.0588217	0.00503661	1.53451	0			0.00425551	0.000884953	0	7.19969				0.000942297	0.0239454	0.0662767	0.0225129	0.00148419
0	0.206564	0.00184695	0.0879328	0	0.00378788		0.0236714	0.0011657	0.265811	0.213222	0.103911			0	0	0	0				0	0	0.104057	0.855016	0.0710297
0	0	0.0108196	0.055473	0	0.00082552		0.114324	0.00554021	0.0504737	0	0.0251085			0.0350364	0.0181096	0.138096	0.326194				0	0.175225	0.00221583	0.0545584	0.0701153
0.0618876	0.00154787	0.183975	0.0440396	0.0411892	0.0749471		0.232694	0.0536215	0	0.131981	15.5483			0.0441269	0	0.0254851	0.0632276				0	0.0714364	0	0.0196771	0.0584601
0.00364902	0.0643764	0.18408	0.0917863	0.0271335	0.00618034		0	0.00346175	0.0209571	0.0143499	0.0969494			0	0.0744237	0.042218	0				0.385181	0.046737	0.0172058	0.973726	1.00579
0	0.000924864	0.0295468	0.0178012	0.0221179	0.111841		0.00585349	0.201724	0.000443249	0.00886296	0.123748			0.117327	0.0019624	0.0746948	0.369815				0.196715	0.123512	0.307252	0.0155909	0.0833147
0.148195	0.0591697	0.0221649	0.0158333	0.0401638	0		0.228134	0.0300186	0.00131949	0.0169636	0			0	0	0.0430204	0.00810042				0.195705	0.053212	0	0.63369	0
0.117311	0	0.0895313	0.0210382	0.00118334	0.0105178		0.0282004	0.0603302	0.0559029	0.0204658	0.00625747			0.0583818	0.198095	0.400676	0.145117				0.218138	0.387336	0.00327582	0.176013	0.0107311
0	0.0177272	0.028138	0	0.00156562	0		0.00426621	0.14262	0.118163	0.134724	0.0472368			0.0190354	0	1.58054	0				0.30435	0.350861	0.271856	0.0899605	0.0653182
0.0145259	0.0554998	0.105434	0.00678295	0.012668	0.0201782		0	0.176666	0.0868136	0	0.00591856			0.0139692	0.0535914	0.438717	2.20653				0.115684	0.0980377	0.0468636	0.523273	0.100801
0	0.0913986	0.0153675	0	0.0151276	0		0.0836028	0.018718	0.114084	0.0315079	0.0331418			0.179681	0.232106	0.0558355	3.56588				0.20249	0.0281167	0.0689832	0.1159	0.0123515
0	0.176736	0.166074	0.0623694	0.00895516	0.00605213		0.00931734	0.166669	0.270319	0.204918	0.06531			0.0231846	0.15954	1.0334	0.000921698				0.0170594	0.222817	0.214755	0.0228197	0.96276
0	0.000450134	0.0132106	0.00682606	0	0.019734		0.0530499	0.0307464	0.214625	0.0118671	0.00857244			0.00468945	0.00545093	0.322184	0.475605				0.14781	0.277431	0.0112119	0.110317	0.0525089
0.0655368	0.0104222	0.114254	0.0323103	0.0140309	0.0296159		0.0107294	0.00174113	0.199657	1.19872	0.000880461			0.104416	0.079094	0.00253748	0.809647				0	0.0432721	0.0406944	0.0148382	0.110214
0.00141533	0.0783117	0.0445129	0.0309608	0.0156426	0.0139557		0.0143555	0.00123755	0.0147734	0.0228433	16.3946			0	0	0	0.0827495				0.259816	0.333948	0.105856	0.0178701	0.000444202
0	0.000913992	0.00695116	0.0407742	0.0250785	0.0440734		0.00111176	0.012436	0	0.177135	0.0204345			0.0133596	0	0.168458	0.311439				0.010767	0.0215821	0	0.638595	0.0953279
0.169187	0.0621696	0.0307545	0.00182079	0	0.00229595		0.0724663	0	0.169014	0.00108028	0.000723143			0	0.00796167	0.0170582	0.000810232				0.206864	0.0274637	0.162896	0.151883	1.05628
0.104422	0.00885158	0	0.0156601	0	0.00894605		0.047099	0.0458381	0.048911	0.0500354	0.0440007			0.00705962	0.00239452	0.122375	0.0340315				0.0737138	0.0216249	0.0374415	0.0124231	0.0515156
0.0206315	0.0239967	0.00571995	0.00322423	0.0131633	0		0.213173	0.0482648	0.00624522	0.0304329	0.00253642			0	0.00420204	0.0962228	0.449189				0	0.1501	0.0302188	0.000431776	0.015043
0.00998965	0.0500244	0.120596	0.102753	0	0.0219185		0.312036	0.359932	0.00501374	0.00169828	0.00100063			0.0121671	0.0113346	0.0563404	0				0.0123889	0.0924526	0.0116845	0.0696978	0.00797113
0	0.0846486	0.17356	0.0515529	0.0322031	0.000444546		0	0.126102	0.00186078	0.228477	0			0.0087518	0.0259657	0.456806	4.41009				0	0.0781915	0.000899201	0.0241294	0.0648177
0	0.189873	0.0277093	0.0335703	0	0		0.046909	0.154085	0.0224101	0.0337187	0.109591			0.162634	0.00064723	1.59556	0				0.459063	0.011717	0.0204563	0.473008	0.106914
0.0412887	0.00294169	0.0288744	0.0419106	0.00102506	0		0.0248003	0.000716896	0.00181273	0.0389764	0.0116566			0.0273012	0.00617955	0.455914	0				0.000884762	0	0.0317235	0.0748976	0.963603
0.00435003	0.0056733	0	0.0249539	0.0283714	0.0248513		0.000285559	0.00215189	0.0978947	0.0127548	0.0197285			0.0217315	0.00454794	0.0658224	0				0.185956	0.184895	0.0392641	0.00883786	0.0569025
0.172528	0.0760964	0.0734445	0.0055458	0.0181831	0.000841274		0.0572302	0.155238	0.0118705	0	0.10357			0.0501658	0.00455249	0.564144	2.07484				0.223787	0.109572	0.121759	0.0270625	0.0888449
0	0.00574193	0.0265989	0.0576537	0.0284941	0.00725888		0.272657	0.0480735	0.0130136	0	16.9108			0.0617923	0.027416	0.00241203	0.330722				0.222608	0	0.0815696	0.0504902	0.0264378
0.134241	0.00209386	0.110096	0.0015934	0.014983	0		0.0186596	0.00459796	0.00559859	0.0162601	0			0.0407646	0	0.662246	0.87223				0.34282	0.085277	0	0.00683321	0.0805382
0.0352083	0.0782803	0.0222879	0	0	0.00839979		0.100808	0.0214991	0	0.0468672	0			0.00117689	0.0703912	0.319518	0.239458				0.111818	0.156684	0.000904722	0.0270367	1.03779
0	0.0199448	0.142704	0.0617062	0.0121076	0.0247031		0.0138844	0	0.0225222	0.0843256	0.00751517			0.188087	0.00374444	0	0				0.202777	0.0417461	0.296805	0.591547	0.059362
0	0.0151649	0.0146127	0.0280859	0.0340055	0.0872063		0.00517876	0	0	0.0752632	0.0109196			0.012942	0.00939207	0.246331	0.0234389				0.0134124	0.0532449	0.000703325	0.133887	0.0209447
0	0.0851455	0.0124361	0.0334437	0.0173915	0.112693		0	0	0.0337553	0.0246118	0.014206			0	0.00530037	0.10586	0.419398				0.149488	0.409635	0.291606	0.00675155	0.0352573
0.0408426	0.222105	0.056216	0.000870371	0.0350766	0.0257728		0.00568034	0.059186	0.0165187	0.031392	0.0878441			0.069792	0.210113	0.162454	0.000848274				0.248159	0.252708	0.0569809	0.0111017	0.040639
0	0	0.104561	0.0360878	0.0121676	0		0.00191864	0	0.0373942	0	0			0.00334928	0.012024	0.074119	7.34612				0.00473061	0.101893	0.0662465	0.0843929	0.0494729
0.0185954	0	0	0.0157504	0.018713	0		0	0	0.00199637	0.124831	0.00350804			0.0359414	0.170473	0.56931	0				0	0.0338751	0.2209	0.0366941	0
0.000804567	0.00091464	0	0.0249306	0.0196884	0.0158679		0.00278484	0	0.758009	0.0810959	0.0151439			0.0624704	0.252261	1.78806	0.0081779				0.194517	0.190914	0.00833366	0.0312099	0.995902
0.123938	0.0833448	0.0119028	0.0398619	0.00890946	0.000614424		0.0374961	0.432391	0	0.307731	0.0655126			0.00401772	0.0241923	0.410353	0.861483				0.0670865	0.242437	0.0128466	0.63672	0.0542038
0.150127	0	0.178018	0.0846527	0.0282814	0.0174499		0.0250088	0.00279775	0.355012	0.00246945	16.9292			0.0324754	0.0475737	0.543254	0.0113825				0	0.0288291	0.0868748	0.161822	0.0186744
0	0.00907314	0.181237	0.0532952	0.00321242	0.025051		0.193971	0.138074	0	0	0			0.0298038	0.00141432	0.00446187	0.0165064				0.0105856	0.311646	0	0.0157549	0.0590741
0.0150788	0.0569596	0.056289	0.0308697	0.00341963	0.0385712		0.281017	0.000731602	0.281718	0.311651	0.00774741			0	0.0167079	0.727663	0				0.014335	0.0132836	0.0130478	0.00710897	0.0769482
0	0.0343039	0.0223528	0.0799036	0	0.0102501		0.000427513	0.0196596	0.103113	0	0.00141661			0	0.000585146	0.325899	0.494661				0.37542	0.031636	0.0968591	0.0484104	1.02686
0.00214258	0.0253311	0.0685592	0.0236103	0.0125884	0		0	0.00980564	0.0167659	0.484229	0.172099			0.0211876	0.0329627	0	8.39868				0.00231238	0.0471297	0.0303322	0.0295629	0.0113274
0.0415699	0.0738612	0.0322548	0.00742512	0.0495375	0.00299051		0.0194095	0.041419	0	0.360474	0.00787967			0	0.0248739	0.257452	0				0.156776	0.140087	0.0213379	0.0299224	0.0638794
0.00385385	0.222181	0.103142	0.0235497	0.00915106	0.00762611		0.128036	0.00587009	0.04265	0.0518584	0.00520864			0.0293457	0.0146893	0	0.00960876				0.226044	0.094544	0.0142861	0.684068	0.0417896
0.0231647	0	0.0206747	0.000722132	0	0		0.269486	0.0317646	0.0240041	0.00425393	0			0.0464157	0.00718103	0.000859156	1.04286				0.230048	0.0285151	0.0023293	0.125925	0.0561216
0	0.00244064	0.147961	0	0.00116051	0.0148398		0.0112851	0.105932	0.0395482	0	0.0157652			0.0720987	0	0	0.0179236				0.314325	0.0737835	0.0372562	0.0138566	0.00342109
0.122597	0.0904712	0.00268807	0.0545265	0.01672	0.0018819		0.0302775	0.0851587	0	0.0304093	0.0653649			0.0732571	0	1.99685	0.568463				0.122258	0.00100988	0.00513489	0.0718755	1.04661
0.12827	0.00329846	0.0110735	0.013052	0.0279447	0.00453911		0	0.0260417	0.254373	0.191317	16.8004			0	0.0338152	0.475196	0.00144521				0.156078	0.0123185	0.0748112	0.0186671	0.0597162
0	0.00112262	0.0961861	0.0327556	0.00167007	0.000669155		0	0	0.0794256	1.39243	0.216988			0.184388	0.0147762	0.0781786	0				0.0153914	0.071727	0.0845959	0.860087	0.0283727
0.00437872	0.0628708	0.0557045	0	0.0300763	0.0286677		0.117945	0.0504042	0.266957	0.00841377	0			0	0.00566705	0.0627719	8.61705				0.174848	0.112308	0.032576	0.00613469	0.0130787
0	0.0312628	0	0.0330412	0.020747	0.00281053		0.0130047	0.00598785	0.131457	0.119618	0			0	0.00805161	0.503191	0				0.0130355	0	0.000476646	0.0720367	0.0486708
0.0039303	0.0645213	0	0.0359075	0	0.049789		0.0573489	0.00735177	0.0607349	0.0097432	0.0318611			0.100216	0.0366054	0.62636	0.00866534				0.259024	0.252104	0.306152	0.0217944	0.0450316
0.0417175	0.0145067	0.0131795	0.0136367	0.0101051	0		0.000679693	0.211407	0.0169314	0.0237293	0.0686583			0	0.0219233	0.0592535	0.0138355				0.00106034	0.0441598	0	0.723725	0.0166993
0.13009	0	0.177247	0.0111968	0.049544	0.00547064		0.025641	0.0131299	0	0.00868212	0.0123764			0.00113889	0	0.749843	0.010664				0.200649	0.123666	0.22697	0.00323764	0
0.0278308	0.190465	0	0.0834184	0.0282347	0.0986301		0	0.0645994	0.277356	0.0226567	0.000811319			0.0110841	0.20321	0.0122596	0.939797				0.0768157	0.0398733	0.103824	0	0.0840334
0	0	0.15964	0.0697718	0.0268662	0.124751		0.00969878	0.322345	0.487562	0	0.0964544			0.0199113	0.00262034	0.418796	0.509976				0.0234591	1.10321	0.201903	0.075999	0.951721
0.141008	0	0.038792	0.0176243	0.0161737	0.0158514		0.108835	0.0538203	0.0580805	0	0.02488			0	0.0637329	0	10.0243				0	0.0915226	0.0721722	0.0670512	0.0742471
0.0646343	0.00574724	0.0284891	0.0791789	0.0220894	0.00409286		0.0285091	0.0932693	0.000884695	1.10126	0.0245891			0.0167836	0.0390498	0.00154526	0				0.012801	0.201546	0.00403911	0.790714	0.0593213
0.00169843	0.0781804	0.0620348	0.0343719	0.0141366	0		0.204882	0.0162611	0.0249032	0.186611	0.0191652			0	0.0724694	0.266588	0.0405927				0.373224	0.240509	0.107267	0.0209534	0.0218921
0	0	0	0.0154054	0.0222254	0.00532849		0.0165685	0	0.00195881	0.0561443	0.00179422			0.00757318	0.516093	0	0				0.137329	0.00183136	0.03086	0	0.000857878
0.0110047	0.006129	0.0248921	0.0205672	0.00157581	0.0387895		0.304171	0	0.00986603	0.144367	0.113646			0.0808023	0.00802323	0.601797	0.611535				0.277715	0.0205394	0	0.0635375	0.0752054
0.041031	0.0584796	0.105587	0	0.00461928	0.0193762		0.0682942	0.046938	0.00467727	0.0454338	16.9815			0.101718	0	0.0037402	11.3352				0.228371	0.0438774	0.145055	0.0792933	0.274193
0.151183	0.00352367	0.0261991	0.0485348	0.0410131	0.00638242		0.027547	0.00813847	0.2017	0.0398056	0.191612			0.0488725	0.0268857	0.078644	0				0.345912	0.0897512	0.0492866	0.915042	0.497537
0	0.0747568	0.167552	0.0011089	0	0.0299385		0.00162206	0.00838368	0.0778149	0.0435103	0			0.0142829	0.00095932	0.0631713	0.0343652				0.133124	0.107958	0.0295047	0.0179783	0.0130909
0.00698463	0.0430485	0.00845337	0.0128725	0.00660863	0.0339537		0.0436238	0	0.0865449	0.00202741	0.0656802			0.0142291	0.0288874	1.99562	0.0159425				0.0157259	0.0263171	0	0.863271	0.0221405
0.14408	0.189571	0.0206902	0.0443	0.0157397	0.00666012		0.234518	0.0300605	0.0253789	0.249372	0.0201575			0	0.0235678	0.456492	0.0465035				0.142038	0.0642642	0.0203344	0.0161579	0.0302527
0.0436735	0	0.0332592	0.0291339	0	0.0192911		0.0155717	0.282722	0.226475	0.0222276	0			0	0.0313337	0.67615	0				0.250433	0.00177875	0.081348	0.277583	0.137674
0.00113492	0	0.110468	0.03358	0.00218662	0.000951262		0.0868977	0.406274	0.24455	0.00362724	0.125997			0.0668654	0.0055131	0.734517	0				0.00197747	0.0975733	0.0857029	0.482366	0.196559
0.00824747	0.00117504	0.000941553	0.00714114	0.0456163	0.000961342		0.0128198	0.155372	0.169938	0.187941	0.00339794			0.18611	0	0.419029	0.657529				0.195448	0.159507	0.012933	0.0147555	0.523255
0	0.094853	0.000811434	0.0199638	0.0401502	0.019282		0.0237847	0	0.0318281	0.00846651	0.0211199			0.0206184	0.00605901	0	0				0	0	0.0144275	0.0244971	0.0162999
0.0685744	0.0150941	0.027214	0.0131598	0	0.000853644		0	0.067382	0.0356591	0	0.0499388			0.00652555	0.0255543	0.0124398					0.0626383	0.144613	0	0.0296339	0.010465
0	0.00167072	0.186588	0.116256	0.0236807	0		0.00648131	0.162763	0.000881004	0	0.0117794			0.00155026	0	0.247058					0.0188021	0.0296793	0.294475	0.182013	0.0364206
0.00185968	0.0577259	0.135884	0.0732419	0	0.0274861		0	0.0380291	0	0.00379919	0.0010255			0	0.00759769	0					0.00471468	0.0343964	0.0186501	0.634601	0.113328
0	0.0061577	0.047107	0.0321698	0.0328827	0		0.00489292	0.0475156	0.00445766	0.0585846	0.124946			0.160834	0	0					0.357367	0.124868	0	0.0244972	0.179192
0.0277766	0.0719199	0.0264299	0.0692811	0	0.0328853		0.0485503	0	0.00408593	0.110166	17.2504			0.0795733	0.212642	0.00194358					0.000410481	0.0593371	0.249853	0.020095	0.488912
0.132531	0.0333465	0.0708733	0.0142554	0.0146323	0.00092144		0.00112803	0.0840193	0	0.0817315	0.128223			0	0.0157074	0.124834					0.212245	0.699014	0.111367	0.133946	0.0459713
0.146475	0.211243	0.0222016	0.00767834	0.0617482	0		0.182651	0.0477161	0.0331857	0.0386172	0.013039			0	0	0.525359					0.254498	0.094048	0.0473457	0.818049	0.0199491
0	0	0.102479	0.015984	0.0500428	0		0.135541	0	0.168092	0.0323873	0			0.0549204	0.316994	0.0719083					0.282007	0.208235	0.182531	0	0.0532169
0.0012525	0	0.0135824	0.0010583	0.00273612	0		0.0305867	0	0.0185854	0	0.0935465			0	0.00479866	0.066013					0.102501	0.26864	0.0151343	0.0232996	0.0616469
0	0.00205688	0.152085	0	0.0168641	0.0323693		0.000387192	0.0010456	0.0134276	0.113178	0			0.00318131	0.167056	2.15366					0.352439	0.447955	0.118449	0.138986	0.598391
0	0.0882056	0.00775728	0.0564319	0.0185335	0.0118124		0.00797349	0	0.000847273	0.014319	0			0.0201898	0.0177147	0.465622					0.0162596	0.0104605	0.0401396	0.810602	0.233055
0.0449082	0.00475545	0.0170383	0.00613308	0	0.000927849		0.121864	0.00477716	0.0436848	0.00689836	0.0218393			0.0166006	0.0814486	0.716167					0.150912	0.0208317	0.00078722	0	0.00349599
0.00466983	0.0592066	0.0379825	0.0319954	0.00375018	0.00451822		0.251776	0.499969	0	0.330372	0.124228			0.0789433	0	0.00538542					0.323544	0.0225037	0.146408	0.0262872	0.0421774
0.00180919	0.00383094	0.0890327	0.0294687	0.00355739	0.10343		0	0	0.0378431	0.316336	17.854			0.00814611	0.0361741	0.546811					0.00750798	0.0979777	0.0371094	0.152428	0
0.174366	0.0553881	0.00091588	0.0335984	0	0.0551212		0.0320716	0.143361	0.0224907	0.0450208	0			0.00238036	0	0.334682					0.0271888	0.150616	0.0243218	0.895362	0
0	0.0104935	0.00316486	0	0.00191833	0.00809881		0	0.00101684	0.0596917	0.0193662	0.0391351			0.170233	0.0269168	0.0339062					0.200905	0.0155093	0	0.00808896	0.00709706
0.137177	0.0325486	0.0396132	0.0210801	0.00669128	0		0	0.0155052	0.00375921	0.528059	0.00555948			0.00820352	0.0313603	0					0.0667275	0.0701968	0	0.0246787	0.0266504
0.00107594	0.0076587	0.0608327	0.00660702	0.011344	0.000123701		0.0644906	0.0549933	0.754225	0.378383	0			0.0515329	0	0.297087					0.0203239	0.00152571	0.0115903	0.102593	0.654312
0.01647	0.209983	0	0.0996062	0.00244318	0.0197783		0.129477	0.00806083	0.0092549	0.0114532	0.118279			0.0712265	0.0608018	0					0.00534476	0.161379	0.0806496	0.855803	0.236833
0	0	0.119768	0.0555079	0.00172586	0.0101645		0.0193771	0.119798	0.374026	0.0669348	0.00502769			0.0130844	0.00104908	0.660652					0.309698	0.168608	0.120455	0	0.00108089
0.00834188	0	0.141835	0.0249075	0.0044101	0.00252754		0.00047739	0.0299312	0	0	0.0265102			0.0905463	0.0251059	0.00283939					0	0	0.00338486	0.0221536	0.0195352
0.0658497	0	0.0211518	0.0242104	0	0.0128998		0.0109638	0.128963	0	0.0338805	0.0271681			0.0345544	0.0429751	0.0779158					0.142466	0.269793	0.00828189	0.140479	0
0.000634336	0.091993	0.000754976	0.0401212	0.031891	0.00983297		0.027493	0.00379229	0.294447	1.75606	0.055731			0.000681486	0.006537	0.0489178					0.215746	0.148331	0	0.865773	1.01787
0.0102085	0.0166629	0.046356	0.00968546	0	0.0066051		0.00869999	0.0755115	0.0976858	0.00637579	0.0022913			0	0.0196817	2.52407					0.25223	0.0417589	0.285532	0	0.000736952
0.0158852	0.0538063	0.0193157	0.0207554	0.0369281	0.0573523		0.0973936	0.0125346	0.0281112	0.128046	0.138031			0	0	0.47063					0.336233	0.0491546	0.277091	0	0.00367359
0.13118	0.0070336	0.115606	0	0.0329081	0		0.0314253	0	0	0.0104013	18.4735			0.109826	0	0.629499					0.10536	1.09937	0	0.0269705	0.016224
0	0.0669083	0.00380736	0.058039	0.00207438	0.00432801		0.173038	0.00977787	0	0.0181016	0			0.193946	0	0.0138383					0.0160044	0.0886541	0.0787234	0.102183	0.625015
0.150983	0.010598	0.0237671	0.00114267	0.0216051	0.00324615		0	0.0516982	0.041395	0.0265784	0.0451928			0	0.22394	0.731663					0.146855	0.168663	0.0467689	0.84094	0.22923
0.0424409	0.0319101	0	0.0225657	0.0175647	0.00898549		0.289206	0.000270586	0.0519635	0.0188001	0.019421			0.0212118	0	0.397063					0.325336	0.2159	0.161926	0	0
0.00300412	0	0	0.0208972	0	0.006189		0.0540486	0.257302	0	0	0.0106108			0.0292319	0.387119	0.0202584					0.00116661	0.0136058	0.00518466	0.0399543	0.00209538
0	0.205059	0.0349296	0.0340348	0	0		0.0155464	0.0345834	0.255559	0.0103518	0.075612			0	0	0					0.015454	0.0367307	0.0902433	1.11511	0
0.00405696	0	0.0482233	0.03759	0.011348	0		0.00331783	0.0784166	0.0415372	1.23474	0			0	0.151579	0.300975					0.164698	0.0217675	0.0447482	0.00119556	0
0.063077	0	0.088523	0.00217434	0.0613352	0.00664278		0.0453688	0.14448	0.0678178	0.191368	0.00388763			0.0242953	0.0795085	0.0061844					0.0469167	0.125203	0.114678	0.0454774	0
0	0	0.0280024	0.0203748	0.0307161	0.00246596		0.231817	0.179919	0.144043	0.15014	0.00222895			0	0.0471875	3.65526					0.0221091	0.100702	0.0365868	0.168873	0.083799
0.0016671	0.113552	0.0177889	0.00407209	0.00647454	0.014352		0.0101614	0.0103505	0.277604	0.024537	0.0701716			0.0323639	0.00265218	0.945828					0.00576225	0.0268454	0.105606	0.937965	0.0138786
0.00821549	0.0137618	0	0.0960584	0.0337273	0		0.0831433	0.0403663	0.0426489	0.0591132	0.00552526			0.0139886	0.0237653	0.117733					0.288081	0.0801816	0.0468016	0	0.0813511
0.132732	0.00144027	0.169029	0.0574161	0.00956347	0.0223211		0	0.0668104	0.0273485	0.0380636	0			0.0696349	0.0206647	0.0947759					0.20296	0.00141053	0.0143236	0.0278778	0.779221
0.000581532	0.00621304	0	0.0223077	0.00231755	0.000881529		0.0848658	0	0.00397527	0.0426185	0.0204362			0.0203881	0.0419044	0.332791					0.221558	0.130882	0	0.0407956	0.000961084
0.138003	0.0723187	0.0204255	0.0415436	0.00195202	0.0131274		0	0	0.231618	0.00279322	0.0424477			0.0155144	0.000393639	0.0336992					0.269259	0.120386	0.0476773	0.857775	0.0108327
0	0.0435751	0.119842	0.0198818	0.0402927	0.0135264		0.013043	0.00957969	0	0.239882	0.13937			0	0.117519	0.849239					0.377793	0.0410093	0.0463452	0.00558576	0.0114347
0	0	0.0217895	0.013054	0.00646824	0		0.00299976	0.00870295	0.409985	0.0163404	18.6661			0.0265418	0.000784941	0.395123					0.109619	0.0276231	0.12001	0	0.924721
0.00409029	0.215058	0.00308396	0.0120283	0	0.0366813		0.0253364	0	0	0.0609406	0			0.0767326	0.0464672	0.0288519					0.019967	0.18722	0.0415685	0.0280315	0
0	0	0.00933169	0	0.0102923	0.0883492		0.0470754	0.0122619	0.0401613	0.151462	0.0324686			0.0450474	0.00229666	0					0.12792	0.0325971	0.29324	0.065803	0
0.0034541	0.00511547	0	0	0.000832462	0.114141		0.00434949	0.0216124	0.00110741	0.0102316	0.0117461			0.026585	0	0.248421					0.303045	0.0740669	0.241671	0.891775	0.0482701
0.0562102	0	0.0398546	0.0247288	0.00549117	0.000680885		0.179909	0.175213	0.0266821	0.0855774	0			0.0415825	0.000748034	0.0166522					0.00128773	0.691386	0.00077774	0	0.135495
0	0.00777614	0.0981367	0.0424836	0	0.000780563		0.169656	0.366021	0.000708246	0.0882758	0.0633323			0.00941202	0.456682						0.111834	0.0892559	0.0812849	0.0248884	0.893754
0.0102335	0.102652	0.0517725	0.0575586	0	0		0.0397614	0.214097	0.00139501	0	0.00596997			0.065796	0						0.0639155	0.189891	0.0933883	0.0372501	0
0	0	0.0589975	0.0395401	0.0306961	0.0250821		0.0512175	0	0.0176722	0.0437302	0.00823508			0.0391463	0.15052						0.0243459	0.228436	0.194098	0.885361	1.00281
0.111089	0	0.0193464	0.0288167	0.0154826	0.0291576		0.00404515	0.0197586	0.00258348	0.0364165	0.065004			0.0408995	0.147743						0.00515232	0.522649	0.0494223	0	0.00113317
0	0.0317205	0.180557	0.0010767	0.0416744	0.0141016		0.119693	0.175818	0.234183	0.00746377	0.0300661			0.178623	0						0.374123	0.0281468	0.0349224	0.0259644	0.0105015
0.155802	0.0460488	0	0.023038	0.000987435	0.00979547		0.252566	0.0602003	0.259665	0.0116871	0.0399538			0.0139867	0.0590981						0.00422635	0.0153643	0.0793283	0.0405428	0.822671
0	0.0223108	0.0252296	0.00439878	0.0251596	0.037486		0.00506326	0.0428494	0.0487134	0.124206	0.131346			0	0.106562						0.199767	0.0226388	0.132609	0.909847	0.125235
0.0247372	0	0.0690379	0.0999003	0.0166388	0.00153931		0.0166598	0.000503597	0.0359343	0.334669	19.0244			0.0674093	0.0034306						0.2148	0.0873916	0.0162163	0	0.0193231
0	0.194491	0.0294676	0.0495428	0.00128107	0.0110107		0	0.111534	0	0	0			0.0450303	0.0221366						0.256241	0.00711762	0.0368565	0.0347581	1.09368
0.00765497	0	0.00718664	0.0213054	0.014676	0.0198217		0.118795	0.0535117	0.16439	0	0.019367			0.0499747	0.0463131						0.458337	0.0806181	0.233508	0.0587593	0.0440839
0.0610961	0.00116849	0.000563479	0.0388041	0.0748479	0		0.00464892	0	0.243413	0.325949	0.11914			0	0.0240992						0.0132933	0.00382864	0.0644459	0.910408	0.949582
0.00073945	0	0	0.0166278	0.0332459	0		0.153817	0.00114812	0.036282	0.0283167	0.00846573			0.0209023	0.00410211						0.0256661	0.0768675	0.099484	0	0.0751801
0.00439418	0.0172272	0.0772438	0.0132625	0.00401859	0.00793663		0.0192052	0.0223418	0.192833	0.0272177	0.00109359			0.0281123	0.0615058						0.13326	0.158748	0.0244278	0.0298931	1.05324
0.00806155	0.110897	0.108486	0.00179915	0.00217133	0.00113874		0.0314604	0.000452557	0.0401323	0.578226	0.0592952			0	0						0.330343	0.0111071	0.252575	0.0629552	0.00715177
0.117163	0.00290563	0.0691501	0.0151419	0.00441505	0.0242338		0.014707	0.476242	0	0	0.00250384			0.0257843	0.0257696						0.00278861	0.0163412	0.0192544	0.816552	1.21403
0.121024	0.054035	0.0686245	0	0.00194582	0		0.0120394	0	0.00391384	0.336654	0.00190518			0.055283	0.00117315						0.127012	0.0291209	0.0796095	0	0.00871619
0	0.033651	0.0219352	0.0234606	0.0105331	0		0.034889	0.140058	0.0366573	0.0658013	0.0252749			0.0516301	0.117763						0.0470561	0.213256	0.142875	0.0275024	1.12022
0.150272	0	0.159886	0.0428779	0	0.0109725		0.147418	0.017196	0.00471499	0.000882177	0.0406992			0.0956828	0.0189392						0.0249168	0.0556199	0.0695529	0.109886	0.00304379
0	0.197612	0.0014327	0.0526098	0	0.00513572		0.00124518	0.085304	0.0180964	0.00267746	0.0601333			0.340545	0.123398						0.0152771	0.0737008	0.022453	0.941603	1.10063
0.0434754	0	0.0955342	0.0372555	0.00153803	0.0193834		0.327613	0.137081	0	0.0592565	0.138231			0.00259701	0.113417						0.0435991	0.712253	0.0470365	0	0.00476419
0.00630998	0.00096467	0.0201419	0.0303454	0.0317208	0.00418284		0.0355019	0.0244344	0	1.67071	19.6458			0.0130706	0.231398						0.185713	0.187945	0.0782033	0.0317684	0.0550738
0.00677883	0	0.00779111	0.00097456	0.00392011	0.00128893		0.0286744	0.0151951	0	0.0140175	0.0210188			0.00278083	0.0616932						0.0466507	0.223687	0.0959651	0.128679	0
0.112221	0.00381426	0	0.0159941	0.000949631	0.0144564		0.00479865	0.115432	0.0672985	0.115346	0.0121606			0.0312627	0.00717423						0	0.558478	0	0.834063	1.12575
0.148162	0	0.0876973	0.143078	0.0180086	0.00505124		0.0412462	0.0116116	0.0296891	0.0153133	0.0729459			0.0438025	0.0743403						0.167379	0.0657093	0.00722793	0	0.00278526
0.15495	0.0929368	0.14728	0.0323896	0	0.0111947		0.302959	0.0516184	0.0231881	0.0200455	0.00108386			0.0550343	0.0911026						0.173775	0.0901796	0	0	0.0545452
0.00692489	0.0379941	0.0105074	0.186231	0.00194477	0.0216016		0.0198243	0.0678437	0.0416918	0.0144672	0.00366729			0.0065075	0						0.137004	0.0134083	0.0237312	0.0326038	1.09132
0	0.0558393	0.0519176	0.000805721	0.00065814	0.0242502		0.133733	0.00723711	0	0.0403784	0.0291245			0	0						0.0223362	0.104525	0.369311	0.0862367	0.0266067
0.0392842	0.0377595	0.0671036	0.146691	0.035159	0.121354		0	0.00157846	0.00933542	0	0.0234643			0.20968	0.0417303						0.0793522	0.00106789	0.0276383	0.795643	0.00732864
0.0269818	0	0.0206194	0	0.0206108	0.0988654		0	0.00557455	0	0.0023011	0.0506484			0.0355413	0.0672948						0.00363787	0.243868	0.108103	0	1.08253
0	0.201272	0	0	0	0		0.145582	0.00643201	0.76177	0.0041159	0.195778			0.0411261	0.167793						0.0137971	0.0315129	0.0340901	0.0358675	0.934518
0.136687	0	0.159791	0	0.0115899	0		0.00469766	0.198681	0.345321	1.29298	20.5506			0.0427271	0.125603						0.173944	0.0229705	0.182482	0.1193	0.027366
0.130394	0	0	0.0997299	0.0197932	0		0.00347029	0.0805233	0.293771	0.139351	0			0.032801	0						0.145605	0.0447795	0	0.831523	1.28145
[truncated: 2,441 more rows]

## Sheet: MitoSz
3.05529	3.04403	2.8471	2.88079	3.02073	2.81957		2.98921	3.1743	2.99669	2.41443	2.77771	2.62222		3.16428	2.68791	2.60127	2.88678	2.47418	2.5201		2.6824	2.72299	2.45056	2.78794	2.80745	2.7904
[truncated: 2,953 more rows]

[truncated: 2 more sheets: MitoDm, MitoLdContactRatio]
